# Supplementary material for: Patterns of muscle coordination during dynamic glenohumeral joint elevation: An EMG study
Source: PLoS One. 2019 Feb 8;14(2):e0211800. doi: 10.1371/journal.pone.0211800 (PMC6368381; doi:10.1371/journal.pone.0211800)
Supplement: S1 Data — (XLSX) [file pone.0211800.s009.xlsx]

## Sheet: Forward Flexion
Period	Muscle 1		Muscle 2		Muscle 3		Muscle 4		Muscle 5		Muscle 6		Muscle 7		Muscle 8		Muscle 9		Muscle 10		Muscle 11		Muscle 12		Muscle 13		Muscle 14		Phase			Period	Muscle 1		Muscle 2		Muscle 3		Muscle 4		Muscle 5		Muscle 6		Muscle 7		Muscle 8		Muscle 9
%	Anterior Deltoid (S), %	deviation	Middle Deltoid (S), %	deviation	Posterior Deltoid (S), %	deviation	Upper Trapezius (S), %	deviation	Middle Trapezius (S), %	deviation	Lower Trapezius (S), %	deviation	Serratus Anterior (S), %	deviation	Teres Major (S), %	deviation	Latissimus Dorsi (Lower) (S), %	deviation	Pectoralis Major (Lower) (S), %	deviation					Subscapularis(FW), %	deviation	Rhomboid Major (FW), %	deviation	Forward Flexion, phases			%	Anterior Deltoid (S), %	deviation	Middle Deltoid (S), %	deviation	Posterior Deltoid (S), %	deviation	Upper Trapezius (S), %	deviation	Middle Trapezius (S), %	deviation	Lower Trapezius (S), %	deviation	Serratus Anterior (S), %	deviation	Teres Major (S), %	deviation	Latissimus Dorsi (Lower) (S), %
0	3.12	0.752	1.13	0.695	4.29	1.7	16.5	10.1	3.27	3.06	2.94	1.18	8.27	4.17	43.6	31.9	7.48	2.88	36	9.22					2.29	1.5	28.6	3.1	1			0	2.01	0.746	3.91	1.28	8.94	4	4.36	1.9	7.87	2.22	2.9	0.465	2.61	1.15	10.9	5.1	9.65
1	2.94	0.598	1.11	0.836	4.07	1.16	17.1	10.2	3.48	3.03	3.18	1.07	8.95	3.52	39.1	29.1	7.6	2.44	41	17.4					2.3	1.53	28.7	3.16	1			1	2.03	0.989	3.81	1.13	8.7	3.46	4.63	1.96	7.98	2.17	2.93	0.56	2.75	1.27	9.44	4.23	9.33
2	3.31	1.55	1.18	1	5.41	5.3	17.6	10.6	4.48	4.09	3.53	1.36	8.68	2.66	34	25.6	7.51	2.03	43.3	21.9					2.86	1.67	28.8	3.13	1			2	2.4	2.12	3.74	1.03	10.1	7.26	4.86	2.38	8.06	2.46	2.99	0.689	2.74	1.42	9.08	4.16	9.15
3	3.3	1.92	1.19	1.07	5.53	5.6	17.5	10.4	5.17	4.82	3.82	1.96	8.42	2.74	30.3	21.9	7.42	1.57	46.2	24.8					3.56	2.76	28.5	3.12	1			3	2.78	2.8	3.86	1.18	10.5	7.25	4.45	2.54	7.67	2.35	2.88	0.652	2.58	1.46	8.49	3.44	8.71
4	3.33	2.06	1.22	1.13	5.63	5.59	16.5	10.9	5.43	4.96	4	2.52	8.47	2.58	26	18.9	7.37	1.5	49.6	23.8					3.72	3.03	28.5	3.32	1			4	3.33	3.42	4.07	1.24	11.1	7.4	4.33	2.7	7.22	2.35	2.89	0.643	2.54	1.69	7.75	2.6	8.58
5	3.81	3.39	1.35	1.32	5.98	5.54	17.1	10.9	5.88	5	4.15	2.71	9.01	2.69	22	15.7	7.61	1.99	48.8	23					4.07	3.28	28.7	3.37	1			5	3.7	3.7	4.32	1.28	12.3	9.8	4.79	2.59	7.42	2.43	2.92	0.72	2.75	1.89	7.9	3.24	8.52
6	3.86	3.7	1.45	1.44	5.36	2.72	18.7	10.3	6.16	4.74	4.4	2.74	10	2.03	19.2	13.3	8.29	1.86	43.9	23.5					4.31	3.22	28.8	3.2	1			6	4.11	3.98	4.51	1.4	12.4	7.59	5.1	2.35	7.65	2.32	3.04	0.66	2.87	1.88	8.48	3.67	8.6
7	3.94	3.32	1.7	1.95	5.16	1.19	20.1	9.67	7.02	4.06	4.96	2.44	11.4	2.07	16.6	10.9	8.59	1.79	42.2	30					4.78	2.81	28.6	3.16	1			7	5.23	4.09	4.87	1.46	13.3	6.42	5.53	2.67	7.76	2.46	2.88	0.56	3.04	1.76	9.72	3.76	8.88
8	4.25	3.09	1.97	2.35	6.27	2.2	22.7	9.31	7.78	3.88	5.79	2.38	12.8	2.87	14.9	8.67	9.65	1.98	41.5	30					5.48	2.47	28.6	3.11	1			8	6.02	4.18	5.11	1.71	13.6	6.31	5.77	2.48	7.48	2.5	2.88	0.777	3.12	1.6	10.8	3.65	9.25
9	4.76	3.35	2.21	2.63	7.31	2.63	26.1	9.53	9.2	3.75	7.1	2.94	14.6	2.77	15	8.61	10.3	2	46	29.7					7.03	2.88	28.3	3	1			9	6.68	4.42	5.33	1.8	13.1	4.04	6.9	2.77	7.72	2.64	3.06	1.19	3.35	1.55	12	4.7	10.1
10	5.36	2.56	2.36	2.63	7.62	2.56	26.8	8.98	9.43	3.41	7.25	2.96	15.3	3.37	14.2	7.78	10.4	2.09	53.9	28					7.5	2.49	27.8	2.65	1			10	7.88	4.51	5.55	1.84	12.8	3.3	9.35	6.32	8.28	2.56	3.19	1.38	3.67	1.53	12	4.94	10.9
11	6.58	2.59	2.55	2.69	8.36	3.15	29.8	9.33	10.2	2.66	8.03	2.53	16.6	3.96	12.9	5.1	10.8	1.99	59.6	25.8					8.13	2.41	27.9	2.76	1			11	9.31	4.71	6.32	2.38	13.4	3.5	11.7	9.14	8.28	2.03	3.47	1.36	3.7	1.38	12.8	4.57	11.2
12	8.61	4.51	2.72	2.44	9.21	3.23	31.8	9.78	11.6	2.31	9.11	2.32	17.3	3.81	12.3	3.23	11.3	2.17	63.1	23.9					9.2	2.57	28.4	3	1			12	10.3	5.13	6.73	2.89	14.6	3.68	13.4	11	7.93	1.76	4.42	1.65	3.6	1.39	12.9	4.32	11.5
13	10.7	4.67	3.1	2.32	9.61	3.17	33.8	9.86	11.5	2.41	9.77	2.4	19	4.79	11.9	3.05	11.6	2.45	68.9	23.5					10.5	2.9	29.1	2.99	1			13	11	5.25	6.96	2.82	14.4	3.66	14.3	11.6	7.8	1.91	5.6	2.37	3.7	1.38	12.5	4.23	11.6
14	12.4	5.48	3.61	2.35	9.82	2.86	37.4	11.3	11.5	2.23	9.76	2.24	20.1	5.47	11.6	3.02	11.7	2.68	70.6	25.4					10.7	2.25	30.4	3.19	1			14	11.3	5.13	7.43	2.75	15	3.63	17.7	13.5	8.39	2.24	7.58	3.53	3.65	1.39	11.8	3.87	11.2
15	14.1	6.23	4.07	2.47	10.7	3.46	42.2	15.4	13.2	2.69	10.6	1.74	21	6.06	12.4	3.1	11.8	2.65	65.8	30.3					11.6	2.27	31.4	3.42	1			15	13	5.04	8.33	2.98	16.7	3.84	22.5	17.1	8.62	2.27	8.85	4.05	3.79	1.33	11.7	3.72	11
16	15.9	6.66	4.86	2.74	11.6	3.31	45.8	14.3	14.7	2.92	11.6	1.86	21.6	6.06	13.7	3.7	12	2.48	72.3	40.2					13.1	3	32.6	3.34	1			16	13.7	5.27	9.09	3.3	18.8	4.5	30.1	22.6	9.05	2.88	10.5	4.37	4.02	1.15	11.2	3.5	11.4
17	17.1	6.77	5.69	2.96	12.4	3.24	49.3	13.5	16.2	3.13	12.7	2.56	23.2	6.3	15.3	3.62	12.1	2.25	85.3	58.4					13.7	3.11	33.7	3.22	1			17	14.9	5.23	9.43	3.16	19.8	3.26	32.1	23.9	9.44	2.8	11.6	4.78	4.54	1.32	11.9	3	12.2
18	17.8	6.14	6.99	4.05	13.6	4.04	51.4	14.6	18.2	3.22	12.7	2.61	25.8	6.42	17.2	4.13	12.6	1.93	86.8	59.5					13.8	3.38	34.8	2.78	1			18	16.1	5.55	10.3	3.3	20.8	3.43	32.6	24.4	9.93	3.38	12.6	5.29	5.19	1.27	13.3	3.29	12.7
19	19.1	5.81	7.56	4.37	14.6	4.89	52.7	16.2	19.7	3.73	12.7	2.84	27.2	7.52	19.5	4.7	12.8	1.7	84.9	57.1					14.8	3.02	36.2	3.01	1			19	17.6	6.08	11.3	3.69	21.9	4.98	34.2	24.3	10.3	3.7	13.8	4.93	5.63	1.22	14.7	3.78	13.4
20	20.5	5.71	8.34	4.98	15.4	4.77	55.5	16.7	21.9	6.01	13.2	3.01	27.7	8.42	21.6	4.94	13.2	2.21	90.9	55.3					16.7	3.99	38.5	6.26	1			20	20.1	5.65	12.4	4.2	21.9	4.85	36.8	22.6	10.3	3.73	15.2	4.16	5.89	1.42	15.3	4.34	14.1
21	21.4	6.29	8.89	5.46	16	5.32	59.5	19.8	23.5	6.92	15.1	2.62	29.4	11.2	24.3	6.74	14.3	2.04	96	54.2					18.7	4.54	39.9	7.95	1			21	21.5	5.18	13	4.4	21.7	5.59	40.4	17.8	11	2.96	16.9	4.32	6.51	1.83	15.8	4.71	14.7
22	21.2	6.41	9.01	5.64	17.2	5.58	60.4	18.4	24.9	7.25	16.6	2.54	29.8	11.8	26	7.05	14.7	2.19	87.5	35.2					20.5	4.35	41.9	9.14	1			22	22.6	4.4	13.9	4.44	21.4	5.95	43.5	13.5	11.6	2.64	17.9	5.29	6.87	2.01	15.7	5.21	15.3
23	21.6	6.17	9.44	5.31	17.9	5.32	60.2	15.6	25.5	7.56	17.1	2.38	28	12.3	28.1	8.02	14.5	2.61	85.6	30.4					22	4.98	43.2	10	1			23	24.3	3.59	15.6	5.21	23.6	6.34	51.4	11.1	11.8	2.35	19	6.12	7.08	2.22	16	5.33	15.8
24	23.4	6.94	10.9	6.32	19	4.54	61.2	17.6	26.9	6.92	17.6	2.84	27.4	11.5	31.3	10.3	15	3.19	87	31.8					22.7	5.56	45.7	9.91	1			24	25.3	3.68	16.5	5.54	24.9	5.89	57.7	11.6	12.1	1.86	19.1	5.48	7.45	2.39	17	5.41	16.1
25	26.4	9.2	12.5	7.53	20.6	5.23	62.1	16.3	29	4.84	18.6	3.52	28.9	11	37.2	15.6	15.3	3.32	84.6	32.3					24.1	6.42	47.6	7.59	1			25	26	3.93	16.9	5.49	25.9	4.69	66.5	12.8	12.8	2.15	19.3	5.34	7.47	2.29	16.7	5.23	16.9
26	28.4	9.93	13.3	8.26	20.9	5.52	57.4	11.8	29.4	4.14	18.4	3.6	28.8	9.5	40.1	15.9	16	2.89	81.4	30.1					24.4	5.66	47.5	5.84	1			26	26.8	3.88	17.8	5.45	28	4.65	70.2	14.5	13.6	2.83	19.9	4.98	7.95	2.31	18.1	4.22	17.9
27	31.1	9.97	13.5	8.29	20.7	5.37	54.6	11.6	30.1	3.76	18.7	3.41	28.2	8.2	42.8	17	15.8	2.62	81.6	31.5					24.9	5.61	48.5	5.37	1			27	28.7	4.18	19	5.52	30.1	6.47	76.5	17	13.9	2.47	19.8	4.15	8.25	2.52	19.5	4.28	18.1
28	33.6	9.71	14.3	9.51	21.7	6.15	54.5	13.8	32	3.82	19.2	2.38	31.3	8.01	48.1	19.1	16.9	2.64	79.1	27.8					25.3	5.84	49.9	5.25	1			28	30.7	4.24	20	5.61	31.6	6.44	75	23.1	13.7	1.94	19.1	2.39	8.5	2.62	21	3.89	19.3
29	35.9	11.1	14.4	9.44	22.9	6.6	55.8	15.1	33.3	6.93	20.8	2.31	32.4	7.87	52.2	13.3	17.1	2.48	79.8	26.4					26.5	4.78	50	5.08	1			29	31.6	4.03	22.1	7.86	33.5	6.68	75.6	26.4	13.7	2.14	19	2.56	8.75	2.59	22.7	3.78	20.6
30	38.6	11.2	14.9	9.23	23.4	6.4	55.2	15.4	33.3	6.9	20.9	3.32	32.4	7.21	62.5	24.2	18.4	3.29	81	27.6					27.4	3.73	47.9	5.89	1			30	32.4	4.15	24	8.25	34.8	7.3	78.3	23.8	13.7	2.26	20.1	1.94	8.7	2.43	23.6	4.79	21.2
31	40	11.4	14.9	8.83	23.4	6.51	57.2	17	33.1	7.73	20.3	3.09	34.3	8.43	68.6	29	19.7	3.56	76.8	26.5					27.2	4.12	46.6	5.75	1			31	33	4.81	25.1	8.2	35.8	7.14	83.1	21.5	13.8	1.93	20.5	2.03	9.15	2.11	24.6	5.63	21.8
32	41.9	11.4	16	9.3	24	6.95	60.8	19.1	33.6	7.53	20.5	2.89	36.9	9.66	74.7	25.8	20.4	3.26	69.6	24.4					27.9	5.18	46.1	5.7	1			32	34.1	5.02	27.1	8.87	38.3	7.23	84.4	22.5	13.6	2.19	20.3	2.5	9.74	2	25.1	6.57	22.3
33	43.4	11.5	16.9	9.45	24.6	7.47	59.2	18	33.2	6.61	20.3	3.28	36.6	10.6	84.8	25.9	21.4	3.08	63.9	26.8					27.2	5.76	45.6	6.4	1			33	35.9	5.18	29.3	8.33	40.9	7.26	86.8	22.8	14.3	2.52	20.3	3.37	10.5	2.32	25.8	6.94	23.5
34	45.4	10.7	17.4	9.63	24.5	6.7	55.6	19.2	31.5	5.42	19.2	3.15	36.4	11.6	105	40.2	22	3.56	63.9	27.6					27.9	7.43	45.2	5.39	1			34	36.6	4.53	30.8	8.63	42.9	9.19	86.6	22	14.8	2.72	20.5	3.12	11.4	2.16	27.3	6.91	24.4
35	49.5	12	18.4	9.7	25.1	6.34	56.5	25.1	32.8	5.5	18.5	2.71	39.4	11.9	116	44.3	22	4.01	65.8	30.2					28	8.39	46.6	4.86	1			35	36.5	3.9	31.6	9.9	44	11.4	88.6	21	15.1	3.17	19.3	3.11	12.1	2.19	28.3	7.28	24.8
36	51.8	13.9	19	9.74	24.6	6.33	60.8	24.6	32.6	6.4	18.3	2.61	41.7	12.3	123	41.6	21.3	4.33	66.7	34.5					28.9	9.57	47.1	5.98	1			36	37.3	3.97	32.3	8.44	46.5	12.7	84.3	22.2	15.3	2.98	18.5	3.8	12.6	2.46	29.5	6.48	26.4
37	53.8	15.1	20	9.63	25.9	7.17	63.1	21.4	33.2	6.51	18.1	2.64	42	10.9	131	41.9	22.3	6.89	66.1	33.6					30.4	10.1	48.3	5.98	1			37	38.4	5.12	34	9.05	50.8	13.6	82.1	19.4	15.6	2.55	18.3	3.25	12.9	2.76	30.3	6.15	27.8
38	54.8	13.7	20.2	8.81	27.2	7.48	68.5	17.8	35.1	8.32	18.3	3.26	43.2	9.9	132	36.5	24.4	7.45	64.3	30.4					32.3	9.68	48.5	7.02	1			38	39.9	5.15	36.5	8.24	56.7	12.7	80.3	16.4	16.2	2.87	18.2	3.11	13	2.74	31.8	5.46	29.4
39	56.6	11.4	21.4	9.34	29.1	9.4	72.8	18.8	34.9	8.62	18.1	3.66	44.1	10.5	126	24.7	25.6	6.93	63.3	29.4					32.8	9	48.1	6.59	1			39	41	4.06	38.6	6.25	58.4	12.5	77.4	14.1	16	3.02	17.2	3.1	13.4	2.84	33.6	4.15	31.8
40	56.8	8.6	22.9	10.2	29.8	10.1	74.4	16.6	35.5	8.17	18.2	3.35	44.9	10.5	121	17	25.3	6.99	59.3	27					33.8	9.43	48.3	7.22	1			40	41.7	3.85	39.8	5.86	59.7	11.6	73.8	11.6	16.3	3.51	17.3	2.9	13.5	2.91	36.3	4.77	34.1
41	57.4	7.56	25.1	9.51	31.1	9.94	71.6	13	36.7	7.21	18.8	3.15	45.1	9.73	120	20.1	25.9	7.45	51.4	20.2					35.8	10.1	50.2	7.09	1			41	43.9	3.28	42.2	4.66	61.2	10.6	74.6	9.18	16.4	3.3	17.2	3.39	14	3.04	37.4	5.17	35.2
42	59.4	7.15	27	7.71	31.7	8.93	69.4	13.8	37.5	7.15	19.3	3.88	48.9	8.46	121	23.6	26.4	6.57	49.3	18.1					36.6	10	53.1	8.24	1			42	44.5	4.24	45.7	4.3	63.2	10.2	75.2	9.38	17.4	3.54	17.2	3.53	14.9	3.11	38.1	5.19	36.6
43	64.7	9.26	28	8.02	31.2	8.85	69.3	15.2	37.5	7.35	19.5	3.66	51.1	10	125	27.2	26.2	4.53	49.3	18.5					36.6	10.9	54	9.03	1			43	44.6	5.05	47.1	4.06	63.7	9.48	76.7	14	17.9	3.7	17.3	3.05	15.6	3.15	39.3	6.39	37.9
44	66.1	9.68	31.8	11.2	33.1	10.6	70.7	13.6	40.4	6.02	20.1	3.98	52.8	12.4	138	39	25.1	4.02	51.7	21.7					38.4	11.2	54.9	7.83	1			44	46.3	6.85	49.2	6.59	62.5	10.5	79.7	19.1	17.9	4.45	17.6	3.04	16.1	2.86	41.1	7.16	39.3
45	67.9	11.9	33.5	11.6	35.7	10.7	69.7	15	43.5	5.78	21.5	4.54	56.3	15.8	153	39.8	25.9	4.21	50.2	21.3					40.9	10.8	57.7	6.64	1			45	47	6.81	50.1	6.05	62.3	10.3	84.1	19.9	18.1	4.37	19.1	3.21	16.9	2.81	44.1	8.99	42.5
46	71.1	12.8	34.4	10.5	37.4	10.4	70.4	14.6	44.3	6.21	21.6	4.54	59.2	18.8	165	34.2	26.8	4.78	48.9	21.5					42	10.7	57.2	7.43	1			46	48.3	9.5	52.8	8.37	65.3	9.57	82.9	19.2	17.6	4.41	19.9	3.79	18.6	3.06	45.7	10.9	46.1
47	73.6	11.7	37.6	10.9	40.6	10.5	77.8	15.9	45.9	7.31	21.5	4.32	62.3	19.1	167	38.4	27.9	4.8	49	21.3					43.9	10.4	56.5	5.55	1			47	51.2	8.62	54.8	11.5	68.7	9.6	84.3	19	18.8	4.92	19.9	4.1	19.6	3.34	49.8	9.7	50.5
48	76	9.16	38.9	11.7	42.9	8.13	79.9	14.3	46.3	7.15	21.2	4.68	65.7	18.1	168	35.8	29.6	5.5	48.3	18.3					47.3	12.7	57.6	6.32	1			48	53.4	7.87	55.7	11.7	69	7.62	85.3	19.6	19.8	4.94	21.1	4.64	21.1	4.12	53.5	9.43	54.3
49	75.9	8.79	38.2	9.32	42.7	6.98	79	14.7	44.5	9.42	21.6	4.1	67.5	20.4	157	44.2	31.5	6.08	44.6	14.3					47.9	13.7	59.6	7.47	1			49	57	8.87	59.9	10.3	72	8.4	86.9	22.4	20.2	4.5	22	4.76	22	4.5	55	10	56.5
50	76.1	8.81	38.9	9.68	43.5	5.99	79.1	25.2	45.6	5.04	20.9	4.19	67.4	19.9	141	32.4	33.8	5.71	41.1	11.7					48.6	13.5	59	8.28	1			50	57.5	9.11	59	9.32	72.6	9.79	86.4	21.3	20.1	4.86	22.6	5.16	23.1	3.77	55.8	9.74	58
51	77.2	9.04	41.5	9.93	45.7	6.38	82.2	23.2	45.2	5.66	20.1	4.72	67.4	16.4	128	32.1	36	6	40.1	11					50.6	13.9	59.2	10	1			51	58.7	8.25	59.8	8.19	72.5	10.3	84.8	18.1	20.4	3.6	23.2	5.66	24.2	3.32	56.8	9.54	58.4
52	76.7	8.58	43.9	10.6	45.5	8.75	86.3	18.9	42.2	6.76	20.8	5.07	69	16.2	118	26.9	38	6.04	39.3	10.8					52	14.1	61.2	10.5	1			52	59.2	7	61.7	8.83	73.2	10	84.3	18.2	21.2	3.03	24.7	7.29	24.5	3.31	55.7	9.35	56.6
53	74.6	8.52	45.4	12	45.7	11.3	87.1	17.6	44.3	6.91	21.4	5.64	74.3	17.1	104	16.1	40.6	5.91	39.9	9.91					49.7	13.5	62.1	9.52	1			53	58.4	7.54	60.4	8.64	71.3	8.39	81	18.4	21.5	3.52	26.1	9.02	24.8	4.71	54.1	9.57	53.1
54	75	10.3	46.6	14.7	48.2	13.8	92.9	17.5	47.6	9.03	22.4	6.38	77.3	17.7	101	16.9	42	6.45	45.2	9.52					53	14.6	63.8	8.17	1			54	58.8	9	60.1	8.74	67.8	7.74	76	17.4	21.8	2.98	28.2	9.37	24.9	5.69	53.8	13.1	53.8
55	74.9	9.9	48.9	15.8	51.6	13.3	96.5	16.6	47.1	9.25	23.6	6.49	80.8	15.5	91.8	15.6	42.4	7.59	49.7	11.6					54.2	15.4	64.8	8.15	1			55	59	9.96	61.7	9.6	68.2	8.89	76.9	17.4	22.9	4.32	32	10.8	26.2	5.62	55.2	13.8	58
56	76.3	13.3	49.8	16	54.4	10.2	96.9	23.6	47.1	7.94	24.5	6.24	86	16.2	80.2	19	43	7.95	53	15.1					53.7	15.3	67.7	7.64	1			56	59.4	9.97	63	11.7	70.7	9.76	80.2	15.1	24.6	5.82	36.6	12	29.1	7.1	57.3	16.5	63.2
57	77.7	13.6	49.8	17.5	54.5	8.57	97.1	26	47.8	8.5	25.8	6	89.7	14.7	74.8	18.4	44	7.6	53.2	15.2					53.3	16.2	70	9.43	1			57	60.4	10.5	65.6	12.9	73.7	11.4	79.9	22.4	25.4	5.23	41.3	11.1	31.6	8.26	61.2	16.3	71
58	80.6	12.5	52.2	17.8	58.6	8.37	97.7	23.6	47.1	6.73	27.1	5.37	90.8	16.5	72.4	19.4	44.3	8	52.7	14.1					56.5	16.9	72.2	11.1	1			58	64.5	10.9	68.6	14.1	77.6	12.9	79.2	24.7	26.3	5.8	44.5	11.5	33.8	8.68	65.3	15.8	77.5
59	84.1	13.1	54.9	16.5	61	8.21	92.2	20.1	43.6	5.14	27.3	4.74	91.2	17.7	68.6	19.7	44.7	9.85	50.6	12.8					57.5	15.7	73.2	11	1			59	67.4	12.8	70.2	13.3	80.1	9.88	81.2	24.5	27.1	6.98	46.8	12	36.6	8.23	68.2	14.1	85.2
60	86.8	12.1	59	14.4	63	11	92.3	22.5	46.4	5.26	27.9	5.05	92.9	19.8	62.2	16.4	48.5	12.5	47.9	11.8					58.8	14.3	75.5	9.77	1			60	68.6	11.7	71.9	13.7	82.1	10.4	80.4	25.4	30.5	7.93	52.1	14.5	39.3	7.32	71.6	9.78	90.2
61	88.3	12.8	61.8	13.7	64.7	13.3	89.1	22.6	52.2	9.25	29.6	6.46	93.8	21.3	59.3	14.5	50.9	12.2	44.3	8.05					61.2	14.7	75.9	10.9	1			61	68.9	10.1	71.9	12.4	83.6	9.91	79.9	26.2	32.7	9.14	56	15.6	41	7.16	73.1	9.56	91.2
62	88.1	10.8	66.9	13.7	67.9	13.9	80.3	14.7	54.4	11.8	31.9	6.78	90.7	22	54.4	15.4	53.3	13	45.2	9.79					64.3	17.2	78.3	11.9	1			62	71.4	10.2	73.1	10.3	83.4	9.13	77.5	29.3	33.3	8.74	57.8	15	43.3	8.98	75.5	11	94.3
63	86.5	13.1	69.8	11.5	69.5	12.9	74.9	13.1	56.4	11.5	33.3	7.04	90.2	18.6	51.2	15.4	54.9	14.5	45.3	10.4					66.5	20.2	80.2	10.5	1			63	71.9	9.86	74	10.2	82.7	10.2	78.9	27.8	34.2	7.38	58.6	15	45	10.4	75.7	10.5	96.3
64	86.4	12.8	70.9	11.5	71.3	11.2	73.7	15.4	59.8	12.4	36.3	5.75	91	17.6	49.3	13.6	58.1	14.5	44.6	10.6					68.2	19.2	82.4	11.6	1			64	71.3	11.9	74.3	11.6	81.1	11.8	75.4	20.5	36.3	6.2	59.9	14.5	47.2	12.6	75.5	11.3	97.5
65	86.8	10.9	72.4	12.8	73.5	13.8	72	15.8	63.1	16.3	40	7.49	94.6	11.7	48.6	13.3	60.4	14.5	46.4	10					70.7	20.3	83.1	14.9	1			65	75.9	15	78.1	14.5	81.1	13.5	67.6	18.1	38.3	6.79	62.4	13.8	47.4	12.4	76	9.82	95.6
66	86.3	12.5	74.5	11.9	73.4	13.8	70	12.8	64.6	22.5	42.5	8	96.7	8.85	48.4	14.4	65.4	13.7	48.7	9.41					70.6	19.9	83.4	15.9	1			66	76.2	16.9	79.5	16.9	84	19.5	68.4	24.4	38.3	7.23	63.2	13.4	50	13.3	78.7	10	97.6
67	87.9	14.6	79.5	12.9	74.3	15.6	72.1	22.2	70.2	24.9	47.7	9.75	96.9	8.34	48.7	14.6	66.4	16.8	47.8	9.12					70.5	18.6	85.4	17.4	1			67	77.8	16.6	80.5	16.7	84.5	18	72.2	26	39	6.78	65.8	12.5	53.4	14.5	83.6	10.7	103
68	90.7	13.2	84	11.1	78.5	16.9	72.5	21.4	72.9	25.4	52.1	13.2	99.5	12.3	50	15.7	66.8	20	46.4	8.23					71.4	17.4	88.8	16.4	1			68	79	16	79.5	17.5	85.5	16.5	71.1	28.7	44.4	4.69	74.3	13.4	57.6	15.6	87.3	9.28	107
69	92.7	13.5	87.5	10.5	79.4	18.6	73.5	23.3	73.3	26.8	53.7	13.3	98.1	17.9	48.8	15.2	70.5	22.3	45.6	7.37					72	18.9	89.1	17.1	1			69	77.6	16.5	76	18.5	87.3	17.3	67.2	27.6	49.8	8.57	79	14.4	63.6	16.6	92.3	8.77	113
70	96.4	10.8	91	13.5	80.7	16.9	77.3	26.9	74.9	24.7	55.7	14.6	94	18	48.3	13.2	69.5	21.8	45.4	7.68					72.9	18.8	92.3	15	1			70	77.4	19.1	73.2	21	86	17.9	64.9	26.5	55.5	11.1	83	15.6	68.2	15.1	97	10.4	116
71	93.9	11.1	90.1	15.3	81.8	13.4	75.8	26.5	76.7	20.1	57.4	17.1	91.4	16.8	47.1	11.6	66.4	22.1	44.4	7.74					72.1	19	95	13.3	1			71	77	18.4	71.5	17.3	87.9	20.2	65.2	27.5	60.5	10	89.1	16.9	73.8	17.3	101	9.68	119
72	94.1	16.5	88.6	14.5	82.8	14.5	74.1	22.1	72.9	14.4	55.5	15.8	93	17	47.6	11.8	67.8	24.1	44.8	8.28					71.5	18.5	94.1	11.5	1			72	77.8	15.2	71.9	16.7	86.5	18.2	65	29.9	64.4	10.9	93.1	17.3	80	21.8	105	10.2	122
73	97.6	17.4	89.4	18.4	85.1	15.3	69.9	16.5	74.5	13.6	58.9	16.9	89.5	14.2	47.3	11	68.3	18.2	45.3	8.33					69.3	17.1	92.5	11.4	1			73	80.6	16.5	75.4	20.4	89.3	21.7	62.1	28.5	71	15.4	98.4	15.2	84.1	20.6	107	11.7	124
74	101	16.8	91.1	19.5	88.6	17.1	69.7	24.5	77.7	11.5	62.1	12.5	89.6	13.3	46.9	12.2	69.3	17.2	46.5	7.76					69.8	16.6	95.8	12.9	1			74	80.7	13.1	76.6	20.1	91.3	22.6	60.1	20	75.3	18.8	102	13	84.6	20.9	109	12.8	118
75	105	16.6	91.7	16.7	93.5	18.6	68.5	31.1	80.7	5.72	64.1	10.1	91.3	12.6	48	12.6	72.1	17	47.9	8.4					70.7	14.9	96.5	14.5	1			75	87.1	16.5	78.4	23.4	95	24.2	57.9	16.4	77.7	18.4	104	12.3	86.6	20.7	116	14.7	115
76	109	15.4	96	17.5	97.3	22.7	67	26.8	85.4	11.2	67.7	10.7	94.9	13.4	49	12.1	76.3	17.1	48.4	9.03					72.7	14.7	98.2	17.2	1			76	90.3	17.3	81.4	22.5	95.9	24.7	58.1	17.9	84.8	21.8	107	16	90.4	17.3	125	16.9	115
77	111	14	97.6	15.5	99.9	22.7	65.4	27.6	93.4	16.9	73.7	18.5	90.6	14.7	49.5	11.3	76.1	15.5	47.7	8.75					75	16.1	100	19.1	1			77	93.7	17.2	83.7	24.1	97.4	23.3	57.1	16.8	88.9	22.3	110	19.6	94.1	14.1	135	19.8	118
78	108	13.5	98.9	14.8	99.7	24.6	65.8	27.6	100	21.5	77.8	23.4	88.9	16	49	10.2	79	19.5	47.5	8.14					76.4	16.1	103	18.9	1			78	99.4	17.6	86.1	24.8	101	18.9	59.1	19.4	95.3	20.7	114	19.5	99.3	14.8	141	18	120
79	105	15.5	102	16.5	98.9	23.7	63.6	25.9	102	22.8	80.1	27	91.7	17.5	47.8	8.43	83.3	25.3	48.3	9.33					78.2	16.7	101	16.8	1			79	107	22.9	89.1	23.3	105	14.1	59.7	24	103	21.5	116	21.7	109	15.6	146	20.2	125
80	99.4	12.7	102	17.8	99.3	20.6	58.5	19.6	102	23.1	82.5	28.6	93.5	16.3	47.1	7.43	88.8	26.1	50.4	11.6					80	18.2	102	13.5	1			80	111	26.6	89.7	24.4	104	13.9	58.8	25.4	109	25.8	122	22.4	116	16.7	152	21.8	128
81	94.6	10.6	100	19.6	98.5	20.7	61.8	18.8	98.1	24.3	83.8	28.5	90.5	13.4	48	8.14	90.5	21.8	50.7	13					81.8	20.9	103	11.1	1			81	114	24.7	91.8	23.6	103	17.4	59.7	25.1	117	31.8	126	22	122	21.7	153	25	133
82	95.9	12.3	100	17	93.8	19.6	59.8	18.3	94.3	20.5	83.2	25.4	92.2	17.8	48.4	8.65	95.7	18.7	52.8	13.8					82.5	19.1	103	11.3	1			82	118	22.8	99.8	25.4	104	21.6	58.6	25.6	122	33.5	125	18.7	125	22.6	155	23	136
83	97.6	14	100	15.2	93.4	19.7	58.9	18.5	93.7	18.3	84.3	25.6	91.9	20.8	47.8	8.61	95.4	15.9	53.7	14.1					81.1	17.8	100	9.94	1			83	118	18.4	104	23.4	107	22	57.1	25	128	32.9	127	20.5	127	17	158	20.8	137
84	99.3	13.4	103	20.2	93.1	16.5	61.7	18.9	97.4	14.9	86	22.7	92.5	19.1	48.2	8.56	94.9	17.6	56.1	14.2					79.9	17.6	101	10.6	1			84	123	21	110	30.4	111	21.7	56.4	22.7	137	29.9	138	26.2	129	15.5	163	17.1	138
85	98.9	12.3	105	25	94.8	11.6	63.4	17.9	95.9	13.7	84.2	18.2	92.2	14	46.6	8.85	95.2	16.3	55.3	11					78.5	17	97.3	8.6	1			85	120	21.3	110	34.7	109	19.9	50.1	16.9	145	27.1	145	29.7	125	17.9	164	20.6	133
86	97.9	13	107	25.7	96.6	10.1	60.3	19.3	95	14.2	84.1	17.7	93.6	13.7	44	8.46	95.2	14.7	54.1	8.55					75.9	14	95.9	11.1	1			86	121	21.1	112	34.4	111	16.2	44.8	9.52	144	21	146	28.5	123	19.1	163	18.6	127
87	95.2	14.5	105	23.6	97.8	9.67	65.4	15.5	95.5	14.4	83.2	15.9	92.1	14.7	43.1	8.77	96.8	14.6	53.1	9.79					75.5	17.5	96.2	12.1	1			87	127	25.3	116	38.4	117	20.5	42.1	6.14	144	15.7	148	26.1	120	16.7	160	17.2	124
88	99	15	101	20.1	103	15.1	64.5	19.5	95.3	21.5	86.4	21.5	90.8	13.5	43.6	8.23	97	14.5	53.3	10.1					75.1	18.3	98.5	10.6	1			88	131	30.6	120	40.6	120	21	39.9	5.43	143	18.2	147	26.3	116	20	153	15.4	117
89	98.2	10.4	97.4	15.8	104	17.4	61.9	23.4	95.6	18.9	89.7	22.8	92.1	14.1	42	7.6	100	12.2	53.6	6.5					74.4	18.1	98.5	11	1			89	135	31	122	38	120	18.4	39.4	7.21	147	27.4	147	25	119	19.1	150	12.4	116
90	99.8	10.6	94.1	16	99.8	19.4	63	22.9	96.1	19.7	89.6	24.3	90.3	14.3	41.9	7.55	100	11.7	52	7.06					74.9	18.6	96	12.4	1			90	135	25.8	126	34.5	117	19	39.1	8.95	147	29.7	140	18.4	119	20.4	147	12.8	115
91	99.3	13.1	92.2	19.3	98.4	19	61.2	24.8	96	18.7	86.6	24.4	84.8	17.7	43.3	7.68	96.5	13.8	51.1	8.02					73.2	15.4	96.2	14.1	1			91	131	23.1	126	29.9	115	17.7	37.9	9.69	144	39.9	131	16.3	115	25.2	136	19.2	110
92	95	14.4	90.7	18.8	95.8	18.6	58	25.1	96	19.8	86.7	23.5	85	19.5	42.4	7.74	95.5	16.8	49.8	8.61					72.6	13.9	95.2	14.6	1			92	128	22.4	125	31	111	16.4	36	9.83	140	45.8	124	16.5	110	33.2	132	21.6	106
93	90.5	11.6	89.1	17.5	89.4	13.1	59.3	25.3	95.1	19.6	85.2	22.3	83.2	17.9	41.7	7.47	93.7	18.6	46.4	9.4					72.6	13.7	91.3	13.9	1			93	118	22.4	116	32.5	101	14.8	36.1	9.59	135	42.9	114	18.6	105	34.8	125	23.2	102
94	86.1	10.6	89.2	17.3	86.5	15.6	61.7	25.3	90.2	17.4	80.5	17	83.5	15.9	42.1	7.7	92.8	23.1	44.3	7.97					70.4	15.6	89.2	13.3	1			94	106	22.1	100	33.2	90.8	16.5	35.6	11.1	132	40.2	112	17.3	99.9	33.8	121	25.7	96.8
95	86.9	16.9	87.9	16.3	89.4	16.4	56.4	24.7	90.9	16	81.3	14.8	83.1	15.9	41.3	7.94	90.7	24.8	43.6	8.72					70.9	17.8	89.7	9.87	1			95	93.1	22.4	93.1	32.1	86.4	16.6	34.7	10.9	115	37	105	18.6	97.3	34.5	108	32.6	93.5
96	88.8	15.9	87.4	14.2	91	14.6	53.5	21.6	89	17	80.7	15.2	86.3	15.9	40.6	7.89	96.2	28.2	46.6	9.85					73.3	21.2	87.4	7.35	1			96	84	22.9	84	30.2	80.2	17.1	31.7	11.3	100	35.8	96.4	24.2	88.4	33.6	94.1	30.1	83.4
97	91.4	15.6	85.6	11.2	91.3	13.4	54.3	23.4	85.6	17.9	75.8	16	89.8	16.6	40.5	8.09	98.8	31.2	48.5	10.4					70.8	18.8	83.6	7.3	1			97	78.6	26.4	77.8	31.2	74.1	18.3	29.9	11.2	93.6	34.7	91.3	27.7	80	32	86.4	26.2	73.8
98	91.3	14.9	85.1	11.8	93.4	15.7	54	26.2	83.6	18.4	75.9	19	87.9	17.4	40.3	8.12	96.3	30.3	51.3	11.7					71.7	20.9	81.1	7.51	1			98	70.8	28.8	67.1	30.3	64.9	17.7	27.2	10.6	81.3	30.7	85.2	25.9	70.5	28.3	73.2	20.9	64.8
99	89.6	15.6	81.7	10.4	93.5	19.4	50.8	19.5	84.1	18.2	78.1	19.4	85.7	18.4	38.3	7.63	91.1	29.1	55.5	17.4					72.3	20.9	82	8.88	1			99	64.6	25	62.9	27.3	58.1	17.9	25.7	9.35	70.9	28.4	79.5	25.6	63.6	28.6	63.2	21.3	59.6
0	85.3	12.7	82.2	10.2	90.7	16.5	51.3	16.7	84.4	19.2	83.3	18.7	86.8	18	36.5	8.55	89.8	23.9	60.1	20.4					72.7	20.9	82.6	10.5	1			0	58.5	23.5	59.8	26.2	54.4	17.5	22.9	3.84	54.5	26.5	72	23.9	57	28.8	54.2	19.2	54.2
1	80	14.5	80.9	14.1	89.2	19.8	51.2	17.1	86.4	17.7	83.8	18.1	84.6	13.5	35.8	8.53	88	14.4	59.4	21.6					71.4	16.9	82.4	12.2	1			1	54.8	18.3	55.6	20.2	48.5	11.1	21.5	3.09	39.5	18.6	63.5	20.3	46.5	17.4	47	12.6	46.7
2	78.3	13.6	80	13.5	89.6	17.2	53.8	17.4	85.9	15.9	85.2	17.6	82.9	11.8	33.8	6.88	87.8	12.6	58.7	23.3					71.3	17.8	82	11.7	1			2	51.1	14.6	51.4	17.3	42.9	6.73	20.5	3.25	33.7	13.6	60.7	20.6	40.3	10.4	42.2	6.81	41.7
3	79.7	13	80.5	11.2	90.5	9.03	53.6	14.5	91	9.73	84.4	14.8	84	15	32.3	6.69	91.2	16	57.1	18.8					69.6	16.4	84.1	9.84	1			3	48.5	12.3	50.1	12.9	40.8	6.9	21.5	4.36	30	10.7	53.1	15.5	36.5	9.49	37.9	7.29	38.6
4	77.4	13.2	79.6	9.97	86.3	9.03	49.2	17.1	90.2	13.1	81.4	12.4	85.3	17.8	31.6	7.34	95	24.3	52.9	15.9					67.2	15	81.7	9.63	1			4	44.4	8.58	47.1	9.66	37.9	5.5	22.3	5.75	25	8.55	48.2	14.2	35.1	9.36	35	6.68	37.9
5	75.6	11.9	77.4	10.9	86.3	7.57	49.5	15.8	83.9	17.1	73.7	9	82	21.2	30.9	5.95	92.3	27.4	46.1	9.67					62	14.8	80.3	10.7	1			5	42.4	7.39	46.3	10.3	37.2	5.22	23.2	5.89	22.6	8.17	45.5	13.2	34.5	9.18	32.9	5.41	37.5
6	75	5.75	69.6	14.9	80.7	12.3	49	12.1	85.2	16.5	72.8	8.29	82.1	21	30	4.22	90.4	24.7	43.3	9.29					60.5	16.9	81	10.3	1			6	42.2	9.61	46	11.5	36.1	5.79	25.6	7.13	22.6	8.4	45.5	11.7	34.1	7.72	32.4	3.96	38.5
7	71.6	6.27	68.4	17.1	79.6	16	47.6	11	86.1	15.1	71.7	6.66	78.8	23.2	29.3	3.85	85.4	25.2	40.2	7.78					58.1	18.5	81	8.72	1			7	41.1	9.05	44.1	10.8	35.7	7.84	28.8	10.2	21.8	9.23	42.4	11.8	32.4	5.02	32.3	3.79	37.3
8	67.1	5.39	64.3	14.6	76.4	19.5	46.1	10.7	82.4	15.5	70.1	6.82	73	19.4	27.4	5.1	77.8	17.4	37.3	5.9					57.3	18.8	79.6	9.82	1			8	36.8	6.58	39.2	9.74	34.3	8.56	30.6	12.5	19.7	8.09	36.1	9.51	31	5.4	31.3	3.44	36.1
9	65.9	8.51	62.1	15.5	72.1	21	45.1	14.3	73.7	18.6	65.7	9.39	70	16.3	25.4	6.16	73.4	15.6	38	7.79					54.9	22	75.1	13.2	1			9	35.2	7.92	37.7	9.94	34.2	9.76	32	12.3	16.5	5.98	32.2	6.4	30.4	5.03	30	2.79	37.2
10	65.2	10.8	61.8	17.2	72.1	21.9	44.9	12.4	69.6	17.5	62.5	10.9	67.2	11.3	24.4	6.03	71.3	10.7	42.4	13.8					54.2	23.1	72	12.5	1			10	34.1	8.28	35.6	7.88	35	9.72	32.6	12.1	15.1	4.96	31.1	4.91	30.1	5.81	30.1	2.97	38.9
11	59.9	13.8	61.3	20.2	70.2	26.5	44.3	10.9	67.5	15.7	62	11.4	62	9.68	22.5	5.77	69.4	10.5	45.7	21.9					53.7	20.2	69.2	13.9	1			11	34	9.19	36.2	8.88	36.9	8.81	32.6	11.1	14.7	4.89	30.4	5.62	29.4	6.11	29.6	4.08	39.8
12	57.8	13	58.3	19.2	67.5	27.7	44.7	9.83	62	19.4	59.2	13.2	56.3	10	21.1	4.24	64	13	45.3	25					51.5	19.9	62.4	14.3	1			12	34	8.73	37.4	10.4	39	7.64	31.5	11.6	14.3	4.78	27.8	5.97	28.2	6.44	29.4	4.16	39.2
13	53.5	12.5	55.7	18.2	61.1	23.2	41.6	8.02	54.4	16.5	54.4	11.4	56.1	11.4	19.9	3.08	63.2	12.5	45.7	26.1					45.5	20.4	58.1	14.7	1			13	32.2	8.04	35.5	9.5	38.4	6.35	32.5	11.4	13.5	4.51	26.4	6.58	27	5.64	29.7	3.02	38.5
14	51	8.73	53.2	17.3	58.7	20.1	40.3	8.32	52.8	15.1	52.9	11.1	53.8	11.9	19.5	2.78	61.7	9.97	45.2	25.2					42.9	16.5	57.8	12.1	1			14	30.8	6.95	34	9.54	38.1	6.66	33.5	11	13.7	4.36	26.3	8	26.7	6.03	29.9	2.75	39.2
15	48.2	7.65	47.4	13.6	54.8	17.2	39.1	8.7	50.1	17.8	51.6	16.4	51.3	12.3	18	2.12	59.5	10	41.5	22.9					41.5	14.3	56.4	12.2	1			15	29.8	6.02	33.2	7.99	38.6	6.9	33.7	6.64	13.7	4.24	25.6	7.81	26.7	5.35	30.6	2.85	41.1
16	48.2	6.29	42.9	7.65	48.5	9.64	37.4	7.69	45.3	18.1	46.4	17.7	49.2	12.4	16.8	1.9	55.8	9.42	39.7	18.6					35.8	13.7	51.5	9.75	1			16	28.6	5.11	33	8.24	37.7	6.22	32.6	3.68	13.4	2.8	24.8	7.26	25.2	5.19	30.7	3.44	39.9
17	47.6	5.49	41.4	5.5	46.8	8.14	38.4	8.87	42	10.7	44.4	12.4	48.1	9.37	16.2	2.35	54.6	8.24	38.8	20.6					32.4	11.3	50.1	7.65	1			17	28.2	4.27	32.1	8.69	36.8	5.36	32.4	4.26	13.3	2.41	23.2	7.86	22.9	5.33	29.9	4.14	38
18	47	6.03	40.1	5.9	46.1	11.5	37.2	9.43	41.7	9.72	44.4	12.2	48.3	7.52	15.8	2.46	53.3	7.62	40.1	22.5					31.3	7.97	48.7	4.99	1			18	26.9	4.21	29.4	6.66	35.1	5.79	32.4	4.79	13.3	2.34	22.1	8.22	21.8	5.02	29.8	4.49	37.1
19	46.6	6.42	36.5	4.49	42.7	10.8	36	9.94	37.4	9.08	41.1	10.6	46	8.98	15	2.73	50.9	9.81	48.5	22.9					28.3	6.88	44.1	5.5	1			19	27.3	4.48	30	5.43	35.2	5.97	34.8	6.38	13.3	1.98	22.3	8.11	21.8	4.25	30.1	4.96	38.4
20	45.7	6.8	35.1	4.79	41.4	9.74	33.7	8.51	32.1	9.37	34.5	10.2	45.3	8.18	14.6	2.22	48.6	9.04	52.5	23.4					23.7	6.25	39.5	5.65	1			20	27	4.49	30.6	5.35	36.2	5.33	36.1	8.07	12.7	1.78	21.1	6.7	20.8	2.97	29.4	5.3	38
21	44.6	7.12	33.8	7.85	40	10.2	30.3	7.83	33.3	9.4	35.7	9.45	46.2	6.22	14.7	2.21	48.6	6.98	52.3	21.6					23.9	5.8	40.2	5.46	1			21	26.8	4.83	31	4.67	35.9	4.35	36.6	9.75	12.1	1.78	19.4	4.87	19	2.99	28.8	6.41	35.6
22	44.9	8.16	31	8.78	37.5	9.36	26.2	9.26	30.7	8.5	33	7.25	44.5	7.34	14	1.98	46.5	8.62	49.3	18.5					22.4	5.01	37.3	4.86	1			22	26.7	4.54	31	4.18	35.6	4.7	34.5	9.88	11.8	2.17	18.6	5.26	17	2.08	28.5	5.64	33.4
23	43.5	7.59	27.1	6.68	32.2	7.8	24.1	8.41	28.4	10.9	29.9	8.08	42.4	7.37	13.5	1.89	46.4	7.95	48.2	17.6					21.8	4.57	35.2	5.85	1			23	26.8	4.63	30.9	4.57	35.2	5.02	34.5	8.98	11.7	1.98	18	5.27	15.9	2.36	28	4.47	33.2
24	43.3	6.72	28.1	5.37	33	6.42	22.5	7.6	34.1	11.2	31.7	9.2	42.5	7.23	14	2.44	45.7	8.6	42.2	16.6					22.8	4.79	36.6	5.79	1			24	26.7	4.87	31.9	6.5	36.7	8.23	36	8.07	12	1.81	17	4.32	15.5	2.6	27.6	4.56	33.4
25	44.2	8.46	28.9	5.04	33	6.77	22.9	8.59	37.9	11.4	32.7	10.4	42.5	6.6	14.3	3.05	44.6	9.14	37.7	16.5					23.9	4.62	38.2	5.92	1			25	25.9	5.49	31.2	7.49	38.1	9.56	37.7	6.77	11.5	2.15	15.5	2.95	14.8	2.82	26.3	4.86	32.4
26	45	9.48	27	3.8	31.4	5.38	23.4	9.27	40.2	9.89	31.3	11.2	40.8	6.84	14.5	3.26	43.2	9.68	38.1	20.2					23.8	3.99	38	5.83	1			26	24.1	5.01	29.4	7.91	36.4	8.92	38.3	6.05	10.9	2.74	13.9	2.86	13.8	2.43	24.6	4.88	29.3
27	45.2	8.29	25.2	4.8	30.9	5.07	23.8	9.49	40.2	9.13	31.9	13	39.3	6.18	14.5	3.27	42.1	8.91	37.1	22.7					24.1	4.21	38.2	7.58	1			27	23.7	4.97	29.6	8.3	35.5	9.79	36.4	5.14	10.6	2.79	13.7	3.02	12.9	2.44	24.7	4.83	27.9
28	43.6	5.88	24.2	4.4	30.3	4.06	23	8.99	40.5	9.25	32.7	13.2	39.6	4.49	15.5	3.87	41.6	9.06	35.5	23.6					24.8	3.93	39.7	6.81	1			28	22.8	4.86	28.2	8.26	34.2	9.19	34.9	5.29	10.9	3.05	14.2	2.85	12.5	2.86	24.6	4.12	27.6
29	45.3	5.88	23.4	5.29	28.9	6.2	23	9.06	38.8	9.56	31.7	12.2	39.4	4.5	16	4.58	41.8	9.17	34.9	22.7					25.3	4.36	41.3	7.38	1			29	21.6	4.92	26.6	7.81	33.4	9.22	37.3	6.5	10.6	3.05	13.7	2.7	12.8	2.77	24.1	3.89	28.1
30	44.7	5.76	21.3	4.65	26.7	4.22	22.6	10.4	35.5	8.83	29.9	12.3	38.9	5.77	16.2	4.75	41.2	10.2	34.5	21.5					24.8	5.05	42.1	6.37	1			30	20.8	4.15	25.8	7.12	32.6	8.58	36.7	6.48	9.86	2.69	12.5	2.47	12.5	3	22.6	3.09	27.3
31	43.3	7.08	19.8	4.21	25.6	3.28	23.6	10.9	33.4	7.61	28.8	10.4	37.5	6.94	16.9	5.25	39.7	12.2	31.3	13.5					25.7	4.94	42.5	4.33	1			31	19.9	3.68	24.6	5.64	30.1	6.07	35.5	5.98	9.51	2.64	11.8	2.44	12	2.86	22.2	3.04	26.6
32	45.5	7.29	19.7	4.22	25.1	3.53	23.6	10.2	33.4	7.89	28.4	10.2	37.2	7.78	17.8	5.72	38.9	10.9	30.8	9.2					25.7	4.58	43.4	4.38	1			32	19.8	2.26	24.9	7.87	28.8	3.6	34.6	5.22	9.15	2.5	11.9	2.44	12.4	2.66	22.2	3.11	26.5
33	46	6.76	18.4	4.32	23.4	4.79	24.2	9.9	34.4	9.05	27.2	7.4	37.6	8.84	18.6	5.69	39	10.3	33.9	10.3					25.2	5.49	43.2	5.91	1			33	19.1	3	24	7.31	28.1	4.18	34.7	7.12	8.88	2.28	11.6	2.04	12.1	2.36	22	3.1	26
34	44.2	7.12	16.7	4.14	22.4	4.31	25.2	10.3	36.5	11.1	28.4	9.6	37.1	8.82	19.6	5.61	37.2	9.54	37.1	18.5					25.5	5.6	42.4	5.72	1			34	18.4	3.01	21.5	6.77	26.9	4.27	35.3	8.56	8.66	2.08	10.7	2.06	11.4	2.72	20.7	2.98	25
35	41.5	5.91	14.6	4.26	20.3	4.29	25.2	10.5	36.1	10.9	28.1	8.87	36	7.67	21.1	4.98	35.2	6.87	37.3	20.9					25.5	4.18	42.5	5.93	1			35	18.9	3.03	21.3	7.24	27.5	4.57	34.8	8.5	8.9	2.1	9.98	2.55	11.1	2.98	20.8	4	24
36	41.8	5.86	13.7	4.09	19.2	4.02	24.6	10.3	37.6	11.3	28.5	8.79	36.1	8.36	22	4.83	33.5	6.25	37.5	21.3					25.4	4.18	42.4	6.66	1			36	19.2	5.1	20.5	8.67	26.8	4.67	35	8.29	8.6	2.06	9.51	2.8	10.6	3.2	20.7	4.63	23.5
37	38.7	4.96	11.6	3.27	18.1	4.55	23.6	9.51	37	11.2	27.5	9.6	36.2	9.54	23.4	4.79	32.8	8.18	37.8	21.6					25.6	5.08	42.4	7.06	1			37	18.3	5.34	19.7	8.42	25.7	4.32	37.2	8.27	8.34	2.15	9.48	2.49	10.6	2.76	20.4	4.34	22.9
38	37.1	6.01	10.1	3.64	18	4.95	25.6	11.6	37.3	10.7	26.8	8.93	36.4	9.39	24.7	4.04	31.9	8.61	36.3	21.3					25.7	5.03	42.1	5.93	1			38	16.5	4.9	17.2	5.6	23.6	4.05	39.3	11.6	8.41	2.14	8.73	2.47	10.2	2.4	20	4.32	22.1
39	34.3	8.22	8.65	3.5	16.6	3.61	24.6	12	34.9	9.75	25.5	7.39	35.1	9.22	25.4	3.76	30.3	7.64	34.9	17					25	5.25	42	5.76	1			39	14.6	6.07	15.4	6.07	21.5	4.55	38	11.1	8.46	2.27	8.29	2.18	9.56	1.81	19.3	3.93	21
40	32	7.92	7.53	3.35	15.7	2.84	23.2	11	34.3	9.15	23.9	6.75	33.8	8.8	25.3	3.93	29.2	7.15	35.5	18.3					24.1	5.17	42.3	5.14	1			40	15	6.51	16.7	6.82	20.6	5.08	38.6	11.5	8.68	2.54	7.95	2.35	9.06	1.27	18.3	3.94	20.2
41	32.4	6.64	7.46	3.29	15.6	3.11	26.3	10.6	34.4	6.62	22.4	6.61	35.1	9.84	24.5	3.34	28.8	7.4	40.2	22.8					24.6	6.47	42.6	4.32	1			41	15	6.44	17.4	7.8	20.5	5.73	37.6	12.3	8.62	2.36	7.76	1.84	8.93	1.41	17.4	4.12	20.2
42	31.8	7.06	6.83	2.59	15.1	2.53	26.5	11.3	34.1	4.83	21.6	6.63	37.6	8.49	23.2	3.16	28.8	8.91	43.3	23.4					23.8	5.57	42.5	3.94	1			42	13.2	4.45	16.3	6.7	19.5	4.45	38.5	13	8.59	1.7	6.91	1.42	8.96	1.97	16.9	5.44	19.6
43	29.3	7.1	5.72	1.74	14	2.05	25.3	9.81	34.1	6.94	21	5.12	37.8	7.77	22.4	2.49	28.1	7.09	44.3	23					23.4	5.93	42.1	3.44	1			43	11	3.17	14.5	5.68	18.5	2.95	37.2	11.9	8.8	1.85	6.59	1.34	8.81	2.22	16.5	6.26	19.5
44	28.6	7.04	4.71	1.34	12.5	2.33	24.1	8.83	31.1	6.53	19.7	3.95	39.4	7.3	21.8	2.13	26.9	5.21	44.8	21.7					23	6.12	40.9	3.25	1			44	10.7	3.22	13.9	6.01	18.4	3.16	35.3	9.21	8.94	2.12	6.61	2.33	8.27	2.21	15.8	5.57	18.4
45	29.2	7.16	4.58	1.16	12.1	2.14	25.5	8.59	28.9	7.82	17.7	3.14	41.4	6.51	22.8	1.66	27	5.48	42.4	14.6					23.5	4.92	40.6	3.39	1			45	10.5	3.18	13.8	5.91	18.4	2.83	35.4	9.9	8.82	2.25	6.29	2.65	7.76	2.1	14.5	4.92	17.5
46	28.4	6.14	4.2	0.483	11.7	1.4	27.2	9.12	27.5	6.16	16.3	3.25	40.4	5.95	23.6	2.02	25.9	5.49	41.3	12.1					23.2	3.6	40.4	2.46	1			46	9.94	3.06	12.7	5.85	18.1	3.16	34.1	10.4	8.4	2.1	6.13	2.68	7.52	1.95	14.2	4.9	17.1
47	24.5	6.38	3.66	0.783	11.1	1.09	28.9	9.06	27.1	6.5	15.1	2.82	37.2	8.28	23.6	3.13	23.6	4.7	42.2	11.3					23	4.29	40.2	3.41	1			47	9.12	2.99	11.4	5.15	17.8	3.24	33.2	10.7	7.63	2.02	5.06	2.59	7.42	1.94	14	4.8	17
48	22.8	6.26	3.52	0.63	11.2	1.83	29.5	9.31	26.4	6.69	13.9	2.83	36.2	7.52	24	3.87	22.7	4.93	42.3	14.5					22.9	4.52	39.9	4.12	1			48	8.25	2.55	9.45	2.88	17	3.4	30.8	10.7	7.22	1.56	4.39	2.69	7.3	2.26	13.7	4.47	16.6
49	22.3	6.81	3.54	0.634	11.3	2.43	31.3	10.4	24.5	6.31	12.5	2.88	34.1	6.82	25.2	3.54	23	4.78	44.9	17.5					22	4.24	40.6	5.04	1			49	7.94	1.88	8.97	2.26	16.1	3.41	27.6	11	6.98	1.38	4.13	2.68	6.69	2.27	12.4	3.22	15
50	21.7	8.83	3.66	0.909	11.8	2.2	32	10.9	25.9	8.28	12	2.69	32.6	8.86	25.6	4.71	21.8	3.43	46.5	19.4					21.9	4.51	41.7	5.83	1			50	7.68	2.08	8.52	2.65	16.2	3.81	25.1	9.33	6.74	1.72	4.1	2.69	5.85	2.09	11.7	3.11	14.2
51	21.6	7.4	3.85	0.887	11.9	2.42	34.3	11.8	25.5	7.84	11.3	2.07	31.9	9.22	27.4	4.28	21.1	2.37	45.7	20					20	4.44	41.6	5.41	1			51	7.4	1.98	8.34	2.55	16.1	3.93	22.5	8.59	6.78	1.96	3.83	2.59	5.74	1.96	11	3.2	14.1
52	21.5	7.83	3.9	1.04	12.3	2.58	35.8	14.8	26	6.19	10.9	1.99	32.8	6.71	29.2	5.6	20.8	2.72	47	20.1					18.6	3.26	41.1	4.4	1			52	7.25	2.26	7.96	2.87	15.8	4.48	21.7	8.61	6.56	2.37	3.05	1.2	5.82	2.28	10.6	3.25	14.6
53	21.6	7.65	3.8	1.08	11.9	2.27	36.1	14.3	25.8	7.48	11.2	2.49	32.1	8.25	30.7	6.48	19.6	3.12	48.2	18					19.2	4.25	41.3	5.09	1			53	6.54	2.63	7.27	3.05	15	4.48	21	8.92	6.85	2.52	2.7	0.58	5.54	2.39	10.2	3.42	14.2
54	20.6	6.33	3.81	1.01	11.5	2.2	38.3	16.5	24.7	8.32	11.1	3.14	31.5	9.84	34.6	7.71	17.7	2.48	48.6	17					19.6	5.43	40.3	5.04	1			54	6.57	3.52	7.03	3.06	14.1	4.42	19.3	8.22	6.88	2.75	2.66	0.524	5.2	2.43	9.94	3.17	13.9
55	18.7	6.25	3.78	1.01	10.9	1.73	38.3	20.8	24.1	7.46	10.2	2.83	31.7	10.5	38.7	7.21	17.1	2.77	49.5	17.2					18	5.41	38.5	4.7	1			55	6.25	3.2	6.78	2.84	14	4.26	17.4	7.86	7.11	2.51	2.66	0.518	4.87	2.34	9.74	2.74	13.5
56	18	6.75	3.61	0.82	11	1.22	37.5	21.1	25.4	7.99	9.69	2.39	28.6	9.91	43.3	6.99	16.2	2.82	52.4	14.3					17.8	6.1	38	5.76	1			56	5.74	3.03	6.53	1.86	13	3.01	14.8	4.97	7.21	2.4	2.59	0.426	4.42	2.29	9.4	2.7	13.5
57	17.7	6.75	3.45	0.675	10.7	1.75	34	20	28.4	9.14	9.4	2.4	26.9	9.01	47.1	8.61	15.7	2.45	55.6	13.9					18.9	6.72	38.4	7.13	1			57	5.67	3.04	6.49	1.89	12.3	2.6	13.5	4.8	6.95	2.3	2.51	0.439	4.21	2.08	8.88	2.71	13.2
58	15.4	5.29	3.46	0.953	10.3	1.69	32.6	19.3	26.2	7.86	8.5	2.22	25.5	7.45	51.1	10.3	14.5	2.21	55.4	13.7					18.2	7.78	37.7	6.67	1			58	5.75	3.36	6.5	1.98	11.9	2.84	12.3	5.7	6.78	2.47	2.46	0.413	3.63	1.66	8.54	2.55	12.2
59	14.7	5.37	3.32	1.21	10.3	1.54	30.3	16.1	25.9	7.14	7.96	1.72	24.7	6.74	59.7	21.1	14.4	2.29	56.4	11.9					16	6.93	37	6.04	1			59	5.65	3.74	6.53	1.93	11.5	2.89	10.8	6.66	6.46	2.32	2.41	0.355	3.06	1.53	7.95	1.93	11.6
60	13.8	5.2	3.11	1.2	10.3	1.52	27.2	12.5	26.8	9.86	7.63	1.53	22.2	4.84	66.9	21.7	14.4	3.18	54.6	11.5					16	7.36	37.8	5.54	1			60	5.31	3.26	6.63	2.3	11.7	3.18	9.23	6.84	6.28	2.37	2.29	0.258	2.88	1.57	7.75	2.13	11.3
61	13.1	5.2	3.08	1.15	10.3	1.56	25.1	10	25.4	10.5	7.63	1.63	21.2	4.6	85.3	35.1	13.9	3.01	54.7	15.7					15.2	8.45	37.2	5.81	1			61	5.08	2.62	6.74	2.37	11.2	3.4	8.57	7.05	6.51	2.56	2.23	0.251	2.95	1.98	7.26	2.3	11.3
62	12.6	5.18	3.14	1.17	10	1.8	23.4	9.58	24.5	8.03	7.45	1.56	20.4	5.21	96.5	39.9	13.7	2.4	57.3	13.6					13.9	8.36	36.8	4.27	1			62	4.99	2.56	6.53	2.29	11	4.08	8.61	7.2	6.75	2.46	2.17	0.264	2.88	1.89	6.81	2.21	10.9
63	11.6	4.7	2.87	0.759	9.67	1.69	22.5	11.1	22.8	8.12	7.42	1.89	20.3	5.67	108	42.9	14.3	3.02	57.5	13.4					12.3	7.74	36	2.93	1			63	4.97	2.61	6.59	2.3	10.8	4.04	8.44	7.24	6.52	2.44	2.1	0.308	2.78	1.64	6.19	2.35	10.3
64	10.7	3.94	2.64	0.476	9.52	1.75	24	13	22.5	11.5	7.27	2.16	19	4.95	115	42	13.8	3.38	60.8	17.2					11.5	8.42	35.7	3.23	1			64	4.91	2.66	6.67	2.1	11.2	4.05	7.83	6.11	6.45	2.29	2.16	0.304	2.7	1.63	5.59	2.11	10.3
65	10.3	3.92	2.53	0.555	9.31	1.29	23.8	12.8	20.3	12.6	7.01	2.13	18.3	4.32	120	44.8	13	3.68	62.8	21.1					10.9	9.4	34.8	2.88	1			65	4.87	2.59	7.01	3.05	12.3	5.94	7.29	5.19	6.29	2.54	2.22	0.287	2.75	1.72	5.28	1.91	10.3
66	9.61	4.06	2.46	0.544	8.74	0.92	24.2	12.2	19.4	11.5	6.69	2.05	18.4	5.07	128	46.6	12.7	4.15	61.4	21					10	8.77	34.5	2.88	1			66	4.72	2.52	7.18	3.48	12.6	7	6.93	4.5	6.2	2.64	2.25	0.323	2.75	1.79	4.97	1.71	10.2
67	8.38	3.17	2.14	0.294	8.16	1.11	24.1	12.8	18.2	10.5	6.57	2.07	18.5	5.89	133	53.1	12.1	4.67	59.6	23					9.54	8.81	34.5	3.14	1			67	4.59	2.38	7.05	3.44	12.6	6.94	6.46	2.9	6.28	2.46	2.25	0.254	2.72	1.6	4.92	1.63	10
68	7.66	1.67	1.91	0.137	7.96	1.4	23.5	12.6	18.1	9.27	6.64	2.09	17.1	5.49	129	53.2	11	4.83	56.2	20.3					8.73	7.51	35	3.94	1			68	4.21	2.45	7.06	3.58	12.9	7.53	6.35	2.65	6.12	2.41	2.22	0.295	2.62	1.35	4.66	1.46	9.98
69	7.34	1.47	1.78	0.178	7.48	1.3	20.4	10.5	17.8	8.82	5.95	1.74	15.5	5.7	130	51.4	10.1	3.88	51.8	19.6					7.87	6.19	35.1	4.21	1			69	4.23	2.53	7.48	3.63	14.4	9.05	6.27	2.04	6.1	2.55	2.23	0.349	2.78	1.28	4.71	1.48	9.93
70	7.18	1.81	1.75	0.278	7.05	1.36	17.7	9.63	14.8	7.85	5.44	2.02	14.5	5.73	131	50.6	9.66	3.22	49.8	18.1					6.34	4.68	35.2	4.67	1			70	3.87	2.49	7.27	3.7	14.3	9.02	6.17	2.28	6.27	2.68	2.25	0.323	2.75	1.37	4.86	1.57	9.74
71	7.23	1.88	1.73	0.327	7.05	1.33	17.2	11.4	13.8	7.83	5.33	1.95	13.4	5.73	127	46.7	9.58	2.9	54.1	21.8					5.26	2.44	35.1	4.37	1			71	3.64	2.27	7.4	3.2	15.2	8.45	6.09	2.31	6.18	2.46	2.21	0.32	2.61	1.39	5.02	1.73	9.54
72	6.81	1.95	1.65	0.341	6.92	1.35	16.6	11.4	12.8	8.07	5.05	1.91	11.8	4.23	112	28	9.07	2.5	53.7	21.4					4.84	1.8	34.6	4.46	1			72	3.59	2.93	7.93	4.06	17.3	8.78	6.26	2.28	6.33	2.54	2.23	0.367	2.59	1.39	5.16	1.8	9.46
73	6.43	1.25	1.6	0.43	6.65	1.07	14.4	10.9	11.5	7.84	4.41	1.71	10.4	4.03	106	29.8	8.48	1.72	50.9	20					4.23	1.95	33.7	4.31	1			73	3.45	3.03	7.89	4.14	18.4	9.23	6.11	2.42	6.39	2.6	2.39	0.341	2.54	1.35	6.19	3.77	9.52
74	5.8	1.16	1.56	0.438	6.29	1.14	13.2	12.1	9.84	4.05	3.93	1.3	9.39	3.44	112	21.3	8.48	1.66	49.8	19.2					3.62	2	32.5	3.5	1			74	3.31	3.03	8.03	3.83	20.2	8.85	5.73	2.63	6.27	2.37	2.49	0.402	2.34	1.26	7.01	4.91	9.4
75	5.42	1.17	1.5	0.404	6.03	1.14	14.7	12.6	8.71	3.41	3.65	0.674	8.74	3.37	113	25.4	8.2	1.78	47.9	16.4					3.26	1.57	32.1	3.34	1			75	2.96	2.98	7.74	3.72	19.7	8.08	5.4	2.62	6.03	2.11	2.52	0.358	2.09	1.01	8.14	5.46	9.15
76	5.32	1.48	1.4	0.387	5.5	1.37	15.1	9.28	8.56	4.3	3.24	0.889	8.4	3.64	117	40.7	7.89	1.84	46.8	11.7					3.32	2.11	31.7	3.26	1			76	2.76	2.94	7.28	3.83	19.8	9	4.95	2.54	5.77	1.78	2.56	0.378	1.87	0.75	9.22	6.42	9.36
77	5.36	1.59	1.29	0.418	4.51	1.02	15.2	8.92	8.66	4.61	3.1	1.15	7.66	3.67	120	41.6	7.63	2.03	43.8	14.6					3.31	2.13	31.6	3.49	1			77	2.69	2.81	7.15	3.76	20.3	9.95	4.63	2.69	5.82	1.62	2.65	0.441	1.74	0.729	10.3	6.83	9.6
78	4.91	1.81	1.21	0.336	4.23	0.893	16.1	9.21	8.58	4.6	3.27	1.59	6.64	3.69	126	44.2	7.58	2.15	42.9	13.8					3.53	2.58	31.3	3.71	1			78	2.02	1.35	6.03	2.33	19.6	9.27	4.58	3	6.1	1.22	2.78	0.464	1.75	0.472	11.6	7.12	9.83
79	5.05	1.97	1.13	0.255	4.24	1.06	17	9.79	8.91	4.95	3.42	1.99	5.9	3.57	125	43.3	7.13	1.9	45.4	13.3					3.61	2.67	31.1	3.72	1			79	1.75	0.956	5.58	2.03	18.7	8.39	5.01	3.2	7.05	1.73	2.88	0.679	2.01	0.662	12.5	7.03	10
80	5.38	2.23	1.11	0.223	4.45	1.03	17.6	9.06	8.78	5.14	3.5	2.04	5.88	3.62	123	39.1	7.06	1.96	53.1	13.5					3.84	3.11	30.3	3.55	1			80	1.76	1	5.53	1.92	18.8	8.16	5.37	3.66	7.53	2.44	2.94	0.895	2.18	0.997	13.7	7.48	10.3
81	5.39	2.08	1.11	0.198	4.55	1.12	18.5	9.19	7.92	5.08	3.35	2	6.19	3.91	120	33	6.85	1.92	61.2	17.2					3.42	2.91	30	3.6	1			81	1.73	1.02	5.35	1.83	18.8	7.55	5.47	3.73	7.68	2.99	3.01	0.974	2.25	1.05	15	8.2	10.6
82	5.29	1.6	1.04	0.221	4.39	1.17	19.1	10.1	7.78	4.92	3.49	1.98	6.22	4.11	115	42.6	6.78	1.75	64.6	19.4					3.46	2.89	29.6	3.36	1			82	1.66	1.06	5.12	1.63	18.6	7.3	5.48	3.77	7.7	3.28	3.11	1	2.26	1.08	15.9	7.64	10.5
83	5.51	1.73	1.03	0.237	4.19	1.13	19	9.93	7.07	4.95	3.4	2.07	6.11	4.07	112	48.1	6.63	1.87	63.8	22.1					3.54	2.68	29.4	3.17	1			83	1.63	1.08	5.04	1.69	19.2	7.6	5.66	4.31	7.77	3.23	3.04	1.03	2.25	1.07	16.8	7.74	10.5
84	5.17	1.76	1.04	0.261	3.91	1.01	20.3	10.2	6.33	4.04	3.1	1.63	6.02	4.09	107	43.6	6.57	1.86	62.9	23.8					3.62	2.36	29.4	2.82	1			84	1.51	0.922	5.01	1.51	20.6	8.35	5.68	4.81	7.73	3.17	2.99	1.08	2.21	1.04	18.3	7.93	10.3
85	4.92	1.54	1.02	0.249	3.72	0.98	20.8	10.4	5	3.15	3.01	1.39	6.65	3.73	101	41.9	6.68	1.81	63.4	20.5					3.1	1.65	29.5	2.6	1			85	1.4	0.776	4.79	1.36	21.6	8.74	5.4	5.2	7.31	2.8	2.97	1.14	1.96	0.848	20.1	8.54	9.95
86	5.03	1.52	0.977	0.238	3.56	0.784	20.6	10.7	4.64	3.24	3.1	1.57	6.86	3.32	96.1	38.2	6.7	2.01	62.2	22.9					2.75	1.46	29.5	2.46	1			86	1.31	0.662	4.7	1.46	22.8	9.47	5.32	5.73	7.1	2.32	2.95	0.776	1.87	0.646	21.2	8.67	10
87	4.96	1.56	0.944	0.21	3.41	0.562	19.1	10.3	4.83	3.3	3.22	1.76	6.87	4.04	85.9	33.6	6.76	2.24	56.8	25.1					2.75	1.47	29.4	2.42	1			87	1.28	0.604	4.94	1.58	22.1	9.81	5.31	6.17	7	1.99	2.9	0.565	1.79	0.468	20.7	8.15	9.84
88	4.66	1.71	0.95	0.188	3.5	0.562	20.1	10.3	4.63	3.03	3.21	1.75	7.1	4.33	83.2	28.1	7.05	2.48	55.1	29					2.66	1.43	29.1	2.53	1			88	1.32	0.592	5.12	1.64	21.6	9.76	5.36	6.4	6.85	2.03	2.88	0.587	1.77	0.543	21.3	8.95	9.64
89	4.87	1.61	0.881	0.124	3.61	0.714	19	9.37	4	2.7	3.02	1.61	7.66	4.43	79.8	26.4	7.34	2.3	53.8	30.9					2.26	1.23	28.9	2.48	1			89	1.37	0.61	5.01	1.57	20.3	9.93	5.46	6.35	7.07	2.27	2.97	0.679	1.78	0.582	21.4	8.99	9.43
90	5.14	1.42	0.856	0.11	3.65	0.663	18.5	9.13	3.58	2.5	2.84	1.55	7.81	4.29	76	28	7.48	2.39	51.1	31.7					1.87	0.963	28.7	2.45	1			90	1.38	0.53	4.84	1.5	18.2	8.3	5.64	6.57	7.47	2.74	2.91	0.692	1.85	0.734	20.6	8.13	9.39
91	5.21	1.33	0.89	0.179	4.25	2.13	18.4	9.25	3.52	2.6	2.63	1.3	7.54	4.44	72.9	27.7	7.07	2.2	46.6	24.1					1.88	0.982	28.6	2.54	1			91	1.33	0.476	4.5	1.52	15.5	7.27	5.74	6.52	7.43	2.95	2.86	0.675	1.84	0.806	19.3	7.52	9.35
92	5.02	1.29	0.935	0.333	4.8	3.89	18	9.17	3.53	2.53	2.59	1.11	7.29	5.16	69.5	27	6.99	2.21	42.1	22.3					1.99	0.981	28.6	2.5	1			92	1.37	0.454	4.33	1.59	13.1	5.82	5.61	6.01	7.37	3.04	2.74	0.623	1.76	0.876	18.3	7.37	9.3
93	4.87	1.43	0.93	0.347	4.77	3.89	17.4	9.87	3.63	2.44	2.45	0.874	6.89	4.96	64.6	25.5	6.95	2.04	41	19.8					1.98	0.977	28.7	2.46	1			93	1.36	0.396	3.96	1.42	11	4.1	5.61	6.43	7.21	2.85	2.72	0.703	1.74	0.783	17.4	7.66	9.37
94	4.76	1.47	1.06	0.773	4.64	4.03	18.4	9.64	3.84	3.12	2.36	0.853	6.19	5.12	60.5	26.6	6.65	1.93	42.8	18					1.98	0.814	28.6	2.33	1			94	1.4	0.323	3.7	1.29	10.5	3.95	5.46	6.16	7.47	2.42	2.72	0.674	1.88	0.751	16.8	7.32	9.38
95	4.44	1.34	1.31	1.52	4.74	4.39	19.7	9.87	3.74	3.04	2.26	0.881	5.95	5.22	57.8	27.3	6.37	2.05	41.9	17.5					2.03	0.855	28.4	2.36	1			95	1.54	0.373	3.56	1.08	9.41	3.36	5.94	7.51	7.63	2.64	2.66	0.616	2.14	0.961	15.6	6.75	9.68
96	3.97	1.2	1.31	1.58	4.77	4.49	19.9	8.51	3.35	2.75	2.35	0.912	6.49	5.44	55.8	27.9	6.6	2.53	43.1	13.8					1.99	0.835	28.2	2.35	1			96	1.57	0.431	3.64	1.08	8.41	2.93	6.22	7.3	7.72	2.46	2.69	0.51	2.37	1.02	14.3	6.49	10.2
97	3.82	1.07	1.31	1.53	4.22	2.56	20	8.15	3.53	2.89	2.49	0.999	6.66	4.75	52	29.6	6.86	2.78	45.6	10.8					2.02	0.877	28.2	2.45	1			97	1.66	0.543	3.8	1.16	7.37	2.44	6.59	7.26	8	2.22	2.77	0.53	2.48	1.08	13.1	6.01	10.1
98	3.63	1.18	1.31	1.51	4.31	2.38	19	7.43	3.78	3.38	2.58	1.21	6.88	4.26	49.9	32.5	6.89	2.99	42.4	10.5					2.2	1.16	28.2	2.63	1			98	1.77	0.604	3.99	1.12	7.25	2.14	6.5	7.35	8.26	2.14	2.77	0.482	2.58	1.12	12.1	6.17	10.1
99	3.33	1.1	1.25	1.41	4.27	2.31	18.4	7.89	3.67	3.04	2.68	1.33	7.41	4.13	48	31.9	6.96	3.13	37.2	9.72					2.28	1.47	28.2	2.81	1			99	1.82	0.637	4.02	1.13	7.55	2.06	6.44	7.1	8.25	2.37	2.73	0.35	2.69	1.07	11	5.58	9.99
[truncated: 422 more columns]

## Sheet: Scapula Plane
Period	Muscle 1		Muscle 2		Muscle 3		Muscle 4		Muscle 5		Muscle 6		Muscle 7		Muscle 8		Muscle 9		Muscle 10		Muscle 11		Muscle 12		Muscle 13		Muscle 14		Phase			Period	Muscle 1		Muscle 2		Muscle 3		Muscle 4		Muscle 5		Muscle 6		Muscle 7		Muscle 8		Muscle 9
%	Anterior Deltoid (S), %	deviation	Middle Deltoid (S), %	deviation	Posterior Deltoid (S), %	deviation	Upper Trapezius (S), %	deviation	Middle Trapezius (S), %	deviation	Lower Trapezius (S), %	deviation	Serratus Anterior (S), %	deviation	Teres Major (S), %	deviation	Latissimus Dorsi (Lower) (S), %	deviation	Pectoralis Major (Lower) (S), %	deviation					Subscapularis(FW), %	deviation	Rhomboid Major (FW), %	deviation	Scapula Plane, phases			%	Anterior Deltoid (S), %	deviation	Middle Deltoid (S), %	deviation	Posterior Deltoid (S), %	deviation	Upper Trapezius (S), %	deviation	Middle Trapezius (S), %	deviation	Lower Trapezius (S), %	deviation	Serratus Anterior (S), %	deviation	Teres Major (S), %	deviation	Latissimus Dorsi (Lower) (S), %
0	3.39	1.3	0.854	0.283	3.34	0.48	17	10.2	1.83	2.06	1.72	0.591	3.69	1.41	32.9	18.1	5.55	1.16	16.5	4.46					2.23	1.12	27.7	2.15	1			0	8.79	4.99	11.1	5.98	19.9	11	55.6	28.8	7.92	2.94	3.4	1.1	3.7	1.2	11.2	3.95	11.1
1	2.92	1.26	0.883	0.326	3.53	0.695	18.9	10.8	2.28	2.34	2.2	0.938	4.86	2.57	29	13.4	6.14	1.17	15.4	4.74					2.36	1.26	27.6	2.21	1			1	10.7	5.94	13.2	7.96	24.1	13.2	66.8	29	9.37	4.37	4.23	1.81	4.2	1.33	11.4	4.07	11.5
2	3.04	1.41	0.954	0.297	3.76	0.697	19.9	10.7	2.38	2.3	2.5	1.19	5.77	2.6	25.5	13	6.09	1.2	15.6	4.21					2.61	1.54	27.7	2.35	1			2	13	7.12	14.7	9.23	26.6	13.8	73.1	29.3	9.97	5.06	4.68	1.96	4.91	1.36	11.9	3.65	12.1
3	3.01	1.62	1.05	0.453	3.91	0.858	26.3	18.7	2.51	2.32	2.92	1.18	7.66	2.9	21.4	11	6.03	1.06	15.4	4.17					2.69	1.77	27.7	2.35	1			3	16	7.97	17.4	9.75	29.1	13.1	81	29.4	10.6	5.17	5.18	2.08	5.69	1.54	12.5	3.23	12.4
4	3.43	2.31	1.21	0.655	3.99	1.24	28.8	21.1	2.84	2.84	3.55	1.2	9.49	3.46	19.4	10.3	6.51	0.863	16.5	4.85					2.75	1.74	27.7	2.51	1			4	17.9	8.22	20.2	10.3	31.6	13.1	86.3	30	11.3	5.1	5.88	2.43	6.4	1.94	13.2	3.06	13
5	4	2.8	1.47	0.84	4.68	1.7	33.7	23.2	3.62	3.35	3.89	1.32	10.4	3.55	16.9	9.6	6.72	1.09	17.7	6.1					3.13	2.01	27.9	2.41	1			5	19.1	7.92	22.3	10.7	33.1	14	88.8	30	12.3	5.59	6.23	2.58	6.95	2.07	14.2	3.76	13.8
6	4.81	3.49	1.87	1.34	5.29	1.77	37.8	24	4.14	3.21	3.97	1.31	11.3	3.85	14.5	6.11	7.04	1.41	18	5.6					3.5	1.79	28	2.48	1			6	20.7	8.19	24.1	11.5	34.6	14.3	89.3	29.2	12.8	6.02	6.63	2.54	7.34	1.91	15.3	4.35	14.5
7	5.28	3.71	2.17	1.65	5.62	1.98	35.1	19.3	4.33	3.36	4.39	1.39	11.7	3.58	14.3	4.88	7.9	1.58	18.9	4.91					4.05	2.18	28.3	2.99	1			7	22.3	8.74	26.6	11.4	37.9	14.2	94.7	27.8	13.6	6.17	7.44	2.17	7.92	1.82	16.2	4.34	14.5
8	6.02	4.04	2.56	2.16	6.44	2.01	32.7	19	4.65	3.28	4.41	1.61	10.8	3.81	14	4.3	8	1.86	19.6	5.84					4.45	2.7	28.5	3.08	1			8	23.6	8.47	27.8	10.5	39.1	12.9	101	25	14.2	5.71	8.2	2.31	8.46	1.77	16.6	4.19	14.8
9	7.2	4	3	2.62	8.09	2.24	34.2	16.3	5.7	2.62	5.02	2.04	11.6	3.94	13.5	3.59	8.59	1.98	20.1	6.6					5.01	2.67	28.9	2.93	1			9	24.7	8.45	29.1	9.91	39.5	11.1	107	27.3	14	5.08	8.78	1.82	9.03	1.82	17.6	3.66	15.3
10	8.06	4.03	3.36	3.14	8.98	2.17	35.1	12.5	7.65	2.75	6.1	2.23	14.2	4.47	13.2	3.7	9.47	2.1	20.8	8.15					6.35	2.87	29.5	2.9	1			10	25.2	7.64	30.4	10.3	41.1	11	109	27.7	14.7	4.11	10.1	2.19	9.46	1.9	18.4	3.47	15.8
11	9.52	4.83	4.04	3.64	10	2.78	37.5	13	8.84	3.38	7.12	2.07	16.5	4.42	12.8	3.05	10.2	1.86	21.1	8.82					7.19	2.81	29.9	2.91	1			11	26	5.82	32.4	10.6	43.7	11.4	119	28.9	15.4	3.72	11.2	2.45	9.65	1.65	18.9	2.91	16.2
12	11.4	5.37	4.94	3.49	11	2.64	40.3	11.8	10.1	3.44	8.15	1.9	17.7	3.71	13.2	3.07	10.6	1.12	19.4	8.23					7.88	2.48	30.4	2.69	1			12	27.7	5.74	34	10.4	47.2	11.9	127	30.6	17.4	3.05	12.1	2.09	10.2	1.52	19.1	2.54	16.8
13	13.3	5.03	6.12	3.87	11.6	3.75	43.3	8.79	12	3.25	10.9	2.46	20.3	3.5	14.1	3.39	11.6	1.95	19.7	7.27					9.72	2.57	30.5	3.22	1			13	29.5	6.93	35.2	9.36	51.9	14.9	134	31	18.3	3.01	12.6	2.07	10.9	1.74	19.2	2.6	16.9
14	14.6	5.26	6.95	3.99	11.8	4.12	46.6	8.41	12.3	2.92	11.9	2.57	21.3	5.91	14	3.6	12.4	3.09	19.3	5.1					10.2	2.59	30.6	3.78	1			14	31.2	6.77	36.9	9.46	53.5	15.9	138	29.4	19.1	2.81	13.3	2.42	11.4	1.73	19.1	2.78	16.9
15	15.7	5.1	7.81	4.44	13.3	5.72	48.8	7.95	13.6	4.34	12	2.53	22.3	7.44	14.3	3.36	13.4	3.59	18.5	5.58					10.7	2.64	30.5	3.65	1			15	33.1	6.15	38.6	10.2	55.4	16.1	142	29.3	19.5	2.86	14	3.35	11.8	2.31	19.3	2.38	17.5
16	17.4	4.87	9.73	5.41	14.8	6.61	51	10.1	14.4	4.6	12	2.26	23.1	9.27	14.2	2.76	13.9	3.04	19.2	5.67					11.5	2.53	31.4	4.02	1			16	34	6.08	40	10.1	59.2	17.7	152	42.2	20.6	3.05	14.5	3.32	12.4	3.23	20.1	2.95	18.1
17	18.2	5.56	11.1	5.23	15.9	5.52	51.5	16.9	14	4.64	10.6	2.07	24.7	10.4	14.4	3.14	14.7	2.99	20.2	6.67					11.4	1.87	32.4	3.94	1			17	35.3	5.72	42.7	10.3	62.8	20.6	157	46.9	21.2	3.79	14.8	3.22	12.7	3.61	20.9	3.04	18.7
18	19.6	6.09	11.7	5.02	17.2	4.97	56.1	11.5	14.6	4.38	10.4	2.74	24.7	10.7	15.3	3.46	14.9	2.93	21.8	10.5					11.7	1.96	34	4.45	1			18	36.3	7.37	44.6	10.2	67.7	19.9	160	47.9	22	3.09	15.2	3.15	13.3	3.43	21.9	3.63	18.9
19	20.8	5.39	12.2	4.7	16.7	2.95	61.8	14.9	15.8	3.67	11.1	3.2	25.1	10	16.5	4.09	15.2	3.22	23.8	12.1					12.8	2.2	35.7	4.86	1			19	37.2	9.14	44.6	10.4	69.9	19.8	160	56.1	22.2	3.56	15.9	3	13.5	3.32	22.6	3.88	19.1
20	23.3	4.42	12.9	3.41	17.7	1.06	66.2	16.6	15.6	2.42	11.9	3.54	25.6	8.33	19.6	5.47	16.4	3.56	28.5	16.3					14.6	2.65	36.4	4.42	1			20	37.9	9.39	44.6	10.6	70.7	17.4	159	67.1	22.1	3.92	16.6	3.52	13.8	2.94	23.9	4.63	19.7
21	24.2	4.96	12.8	2.82	18.2	2.01	66.4	14.1	16.5	1.9	13.3	4.1	25.1	6.48	25.4	9.27	16.8	3.3	33.4	22.3					16.8	3.78	37.6	3.56	1			21	38.2	8.42	46.8	10.1	74.7	17.1	160	66.5	21.3	3.53	17.1	3.5	14.3	3.13	25.5	4.95	20.8
22	25	6.11	13.1	3.64	18.6	2.79	69.8	17.7	16.6	3.17	13	4.14	24.8	5.5	29.7	10.3	16.5	3.88	33.8	22.4					17.4	4.08	38.7	4.88	1			22	37.4	9.4	47.5	9.99	78.9	18.6	163	68.5	21.6	3.16	16.8	3.42	15.2	3.11	26	5.45	21.1
23	26.1	6.3	14.3	5.63	19.9	4.17	70.4	18.4	19	5.27	13.2	4.44	24.9	4.84	32.7	11.2	16.9	4.5	33.4	21.8					18.9	4.21	39.5	5.04	1			23	37.1	10.4	47.8	10.6	80	19.8	165	64.4	22.3	4.15	16.9	2.82	15.7	2.36	27.2	6.05	22.1
24	26.6	5.44	14.8	6.41	21.3	4.12	67.2	18.2	20.3	6.08	13.6	3.18	25.4	4.04	37.2	12.2	17.3	5.91	33.2	21.8					21.1	4.11	39.9	5.13	1			24	38.7	10.9	49.3	11.6	81.6	22.9	160	52.4	22.3	4.76	17.2	3.45	16.2	2.27	29	7.25	23.5
25	29	7.1	16.1	7.78	22.8	5.02	68.7	19.1	21	5.85	13.4	3.57	26	4.69	49.1	18.4	17.7	5.84	31.1	16.8					21.3	3.89	39.5	5.23	1			25	40.7	9.97	51.8	9.8	84.8	23.2	159	54.6	22.7	4.93	17	3.52	16.2	2.61	30.1	7.9	24.2
26	32.9	11	16.7	8.08	24.2	6.42	66.8	19.2	20.4	5.88	13.9	4.38	27.4	6.81	54	21.2	17.9	5.82	28.4	10.2					21.7	3.99	39.7	6.8	1			26	41.1	8.29	52.8	9.07	85.3	23.1	163	56.6	22.6	4.18	16.6	3.02	16.1	2.66	31.1	7.55	25.6
27	34.1	9.57	18.6	9.47	25.4	8.45	65.9	18.3	20.7	5.19	14.3	4.63	28.4	8.05	57.1	21.4	18.4	6.47	27.9	9.37					22.3	4.69	38.5	6.96	1			27	41.4	7.4	53.9	9.89	86.4	21.9	166	53.2	21.9	3.98	15.7	2.53	16.4	2.54	31.5	8.01	26.7
28	38.8	8.05	22.1	10.7	28	8.85	72.8	25.8	21.8	5.12	14.5	4.35	32.1	8.42	57.6	17.5	18.3	5.24	27.2	6.82					21.6	4.94	37.8	6.87	1			28	40.8	7.78	54.6	9.1	88.4	19.5	164	49.1	22.1	4.09	16	2.5	16.5	2.51	31.5	8.45	27.3
29	39.6	7.55	23.1	10.9	28.2	8.44	78	26.3	24.4	5.48	14.5	4.2	33.1	7.76	56.8	14.8	20.5	6.5	25.4	5.03					22.2	4.7	38.6	7.21	1			29	42.1	8.07	58	10.4	91.3	17	167	48.3	22.8	3.89	16.2	2.48	16.5	2.58	32	9.5	27.8
30	39.3	8.47	24.2	11.5	28.4	8.41	80.4	24.5	26.8	4.28	14.7	3.45	34	7.21	56.4	12.2	22.4	6.95	25.5	4.34					24.4	5.05	40.5	6.7	1			30	44.2	7.45	61.1	9.65	94.9	16	162	47.1	23	4.84	16	2.71	16.7	2.46	33.7	10.4	28.9
31	41.9	9.18	24.5	9.35	28.3	6.52	85	26.6	28.5	3.64	14.9	3.3	35.7	6.9	57.6	10.8	23.2	4.85	26.8	4.41					25.4	5.23	41.8	6.46	1			31	46.4	8.63	64.3	9.61	99.3	16.2	156	49.3	23.6	5.59	15.7	2.75	16.6	2.19	35.3	10.1	30
32	45.6	11.8	24.6	8.92	27.7	6.89	82.7	25.7	29.9	4.03	15.5	2.68	37.1	7.59	61.4	10.2	23.9	4.23	26.9	5.79					26.5	5.02	43.6	6.34	1			32	46.8	10.1	64.4	10	98.9	17.4	161	46.9	24.5	5.68	15.8	3.02	16.5	2.76	35.8	9	30.1
33	47	11.2	27.2	11.3	29.9	8.97	84.9	21.5	30.2	4.21	16.7	3.26	37.9	6.61	65.3	8.83	23.3	4.05	27.5	6.53					27	4.23	44.1	6.3	1			33	47.1	10.9	66.7	11.5	101	19.5	165	42.2	25.3	5.31	15.9	3.25	17	3.28	37.3	7.47	30.6
34	50.9	9.76	29.4	12	33	10.4	82.9	24.1	31.7	5.36	17.6	3.42	41.1	8.49	70.2	11.8	22.6	4.63	28.7	6.5					25.9	5.03	45.3	7.64	1			34	48.8	10.4	70	14.2	108	20.3	165	34.6	27.1	5.23	16.1	4.01	17.5	3.51	40.4	6.46	32.5
35	52.1	9.58	30.9	13.2	36.1	11.7	85.2	22.3	32.7	6.96	18.2	3.44	44	10.2	75.7	11.3	23.4	5.52	30.3	9.06					25.5	4.62	45.5	10.4	1			35	51.8	8.88	73.6	15.9	112	22.3	167	26.1	28.4	5.27	16	4.25	17.8	3.47	42.3	6.26	34.4
36	51.2	8.36	30	11.6	36.5	10.7	88.9	24.9	33.6	6.98	18.3	3.92	44.6	10.1	78.6	13.9	24.2	5.45	30.9	10					25.6	5.63	46.2	12.1	1			36	56.2	10.6	76.4	17.2	113	21.5	175	35.2	29.2	6	15.7	4.13	17.7	3.37	44.4	5.52	35.5
37	50.6	7.5	30.6	12.7	37	10.1	87.3	20.6	33.2	5.32	18.1	4.03	45.8	10.8	79.6	12.4	25.9	4.33	30.5	8.56					25.6	6.46	47	10.8	1			37	59.3	12.7	78.8	18.3	114	19.8	179	35.8	30.4	5.84	15	4.05	17	3.32	46.6	4.78	38.2
38	49.9	6.46	31.1	12	37.8	9.78	94.9	20.6	32.3	5.35	17.7	4.46	46.9	11	79.6	14.1	28.4	3.67	29.9	8.3					26.4	6.55	46.9	9.61	1			38	59.9	12.3	80.1	17.1	113	19.9	180	36.8	31.9	8	15.3	4.23	17.1	3.04	49.4	4.75	40.7
39	51.1	9.81	32.7	12.2	39.1	9.33	97.7	19.3	31	4.87	16.9	4.15	49	10.2	87.2	17.1	29.6	5.13	28.4	8.41					27.9	6.97	47.3	8.36	1			39	62	11.2	82.3	16.7	111	20.3	185	40.2	33.5	10.2	15.4	4.39	18.1	2.93	52.2	6.59	42.8
40	54.3	10.4	35.3	11.8	41.4	8.27	92.2	20	31.5	5.91	16.6	4.21	53.8	10.6	92.7	17.3	29.8	5.13	28.2	5.24					28.4	8.26	48.9	8.5	1			40	66.4	11	85.5	18	114	23.6	182	47.2	36.1	11	16.2	4.67	18.5	2.71	56.5	8.73	46.5
41	55.7	11.1	36.2	10.8	42.3	8.59	90.8	20.9	31.4	5.31	15.7	2.91	55.8	10.5	94.3	16.5	29.6	4.47	29.3	4.75					28.8	7.84	49.6	9.12	1			41	72.9	12.2	91.1	18.2	114	24.8	175	51.8	36.9	10.3	16.2	4.69	19.2	2.83	59.9	9.47	49.7
42	58.1	11.1	38.5	10.3	43.7	8.77	86.9	23.3	31.8	4.98	15.5	2.18	60	8.68	92.4	17.5	28.6	3.78	30.4	5.59					28.8	8.66	50.8	8.53	1			42	74.9	11.4	93.8	16.2	113	24.3	181	58.5	39.1	10.2	16.4	4.65	20.8	3.09	63.8	9.37	53.5
43	56.6	10.2	39.3	11.6	43.9	10.9	91.5	20	33.3	5.11	15.6	1.09	62	10.3	87.1	17.6	27.8	5.99	31.3	5.28					27.9	8.87	52.9	8.12	1			43	76.7	10.6	96.6	14.4	115	25.2	185	64.3	43.5	9.88	17.4	5	21.9	3.03	66.8	11.4	56
44	58.1	8.16	40.9	12	44.9	11.6	87.7	21.5	36.6	6.49	16.6	1.38	58.4	10.6	76.6	19.1	28	7.55	31.4	5.14					27.6	8.8	53	8.26	1			44	78.1	12.7	98.8	15.1	119	25	185	63	46.6	11.2	18.3	5.64	22.9	2.98	69.4	11.5	58.5
45	60	8.43	41.6	11.4	44.1	9.29	90.4	23.6	37.4	7.45	17	1.83	61.2	11.8	74.4	18.5	29.5	7.9	32.8	4.76					27.6	8.87	52.6	8.77	1			45	80.7	16.4	101	14.7	121	22.6	182	64.3	48.4	12.3	18.7	5.64	23.7	2.8	70.3	12.2	59.4
46	61.2	8.81	41.6	10.1	46.1	8.71	89.4	21.4	39.8	7.28	17.4	1.68	61.1	12.1	72.4	11.4	29.5	5.05	32.3	4.68					27.3	7.8	54.1	9.8	1			46	82.9	16.9	103	17	120	19.7	175	70.5	49.9	12.1	20.1	6.42	24.8	3.09	69.7	12.9	59.6
47	62.5	10.5	42.7	10	48.2	6.95	84.8	20.4	39.2	6.56	17.6	2.58	63.5	11.3	73.1	12.8	29.6	5.07	32.2	4.39					27.6	7.97	52.6	10.4	1			47	82.4	17.5	104	15.8	122	20.7	175	69.3	51.1	13.7	22	8.53	26.1	3.87	69.5	13	61.8
48	61.5	12.4	43.4	9.48	49.6	7.3	87.7	20.1	37.8	7.05	17.7	3.41	69.4	13.2	69.9	13.7	29.1	4.89	31.9	3.45					27.5	8.01	55.4	12.4	1			48	82.6	14.5	108	13.5	123	22.3	171	64	51	14.3	23.8	8.99	26.8	4.31	70.1	13.8	64.3
49	62.2	10.8	44.6	13.2	49.8	9.24	84.4	19	39.2	8.71	19.1	4.69	75.7	14.4	68.1	9.69	32	4.72	31.9	4.1					28	8.33	57.5	13.5	1			49	81.1	13.9	107	15.2	123	23.4	168	63.9	53.6	14	25.5	9.64	27.5	4.73	71.1	14.4	66.9
50	64.3	10.6	46.8	13.3	49.3	8.74	83.6	22.3	41.5	9.13	20.6	5.56	81.3	14	62.9	8.4	34.7	5.32	31.4	3.63					29	9.17	59	12.1	1			50	83.1	12.7	109	15.4	127	20.7	167	60.2	55.4	15.1	27.5	9.78	28.4	4.92	73.8	16	71.2
51	64.1	10.9	49	14.2	47.6	10.6	84.8	26.7	46	11.5	20.9	6.1	84.8	12.5	57.5	10.6	37.7	6.29	31.2	2.93					30.3	12.1	61.3	9.65	1			51	83.9	10.5	110	13.4	125	17.3	155	50.3	56.9	13.7	30.4	10	30.4	4.84	78.5	19	77.7
52	65.1	10.4	51.1	12.9	47.6	11.4	89.1	31	48.1	11.1	21.3	5.33	86.1	12	56.3	9.95	39.7	8.02	31.7	3.12					31.2	11.1	60.4	7.4	1			52	84.8	4.99	111	12.5	127	15.8	145	36	59.3	10.1	34.7	9.15	32.2	5.79	81.4	18.4	84.9
53	63.1	9.42	51.8	10.2	51.2	9.06	101	38	49	10.7	20.9	4.53	86.7	14.2	55.6	11.4	41.9	9.48	32.6	3.77					32.3	11.1	62.2	8.35	1			53	89.8	9.6	117	16.1	130	15.5	145	34.7	59.7	10.3	37.8	9.23	34.6	6.38	84.7	20.2	91
54	62.7	9.02	53.1	8.06	54.9	10.6	109	45.6	47.8	9.1	20.9	4.07	85.9	17.9	53.6	11.7	43.2	11.7	34.5	5.06					34.1	10.4	62.7	5.8	1			54	95.3	13.7	123	14.6	135	19.6	142	35.3	60.5	8.89	40.4	7.83	36.2	7.1	89.2	20.6	96.3
55	65.8	9.82	54.8	6.37	58.3	11	108	42.6	47.1	9.16	20.9	3.44	90.7	18.2	52.9	11.5	47.8	12.9	36.4	6.16					34.3	9.41	62.7	4.93	1			55	95.9	15.9	127	15.7	137	16.9	139	40	65.4	9.24	42.1	6.09	37.4	7.97	93.1	20.6	101
56	67	9.48	55.9	6.79	62.8	15.9	110	45.1	46.2	7.47	22.1	4.26	92.3	17.4	50.4	9.01	48.9	11.2	37.2	6.41					35.1	10.2	65.6	5.07	1			56	96.3	17.8	126	16.2	136	17.5	141	44.3	70.3	11.2	45.4	5.8	39.2	9.23	95.9	20.9	106
57	70.6	12.2	57.4	6.85	64.6	14.9	107	44	47.8	8.93	23.8	4.07	94	15.9	47.3	6.43	48.1	11.2	37.5	5.88					34.7	8.26	64.5	5.25	1			57	99.9	19.4	127	16.8	138	21.8	137	42.3	71.8	15.3	51.3	6.4	41.4	9.34	96.7	20.4	110
58	74.2	13	61	5.55	68.7	15	97.3	30.1	48.4	14.4	25.4	7.3	90.2	17.9	48.7	5.98	46	10.3	37.5	5.83					37.3	10.9	67	5.64	1			58	103	21.5	127	18.9	136	26.8	134	39.2	74.6	15.5	56	6.27	42	8.82	95.3	18.2	111
59	73.7	11.7	62.2	11.4	70.2	13.8	98.3	29.9	47.8	13.6	26	7.84	87.9	19.3	47.6	5.57	44.3	8.68	36.4	5.01					38.2	12.1	68.4	6.32	1			59	106	21.5	128	21.6	135	27.7	129	33.4	76.7	16.4	59.6	6.68	44.4	7.96	96.6	17.2	115
60	74.3	12.4	65.4	14.3	69.3	9.47	97.8	23.9	50.2	11.9	26.6	7.79	91.9	25.7	49.9	5.67	44.5	7.85	38.4	5.43					40.4	12.9	68.4	7.01	1			60	106	24.4	130	27.1	132	27.7	124	30.1	83.7	15.2	64.5	9.25	46.9	8.4	99.6	17.9	117
61	73.7	11.4	68.6	15.9	71.7	10.2	94.2	21	51.3	10.2	27.7	7.91	97.1	27.4	50	5.28	51.2	13.1	41.1	6.28					43.7	16.5	70.4	8.95	1			61	112	23.7	137	28.6	132	25.7	126	30.9	96.6	26.2	68.4	9.54	49.5	9.02	102	18.6	123
62	75.2	10.6	70.8	21	70.5	13.1	95.2	27.9	50.7	8.68	28.9	8.12	98.9	29.8	48.4	4.75	56.5	15.6	42.7	6.73					43.5	16.4	69.5	11.4	1			62	113	20.9	138	27.6	135	24.5	124	29.2	100	28.8	73.9	7.83	52.9	9.05	104	18.4	128
63	77.4	9.74	72.5	17.7	70.5	13.2	95.3	24.1	53.3	11.6	31	8.46	101	31.9	48.5	5.65	59.6	18.2	42.8	7.3					45.4	17.1	72.4	11.9	1			63	117	19	140	25.2	132	19.7	119	25.5	105	27.6	78.7	8.79	55.9	10.9	105	18.6	129
64	78.4	11.4	73.3	18.2	73.4	16.5	103	22.5	55.3	13.8	33.3	9.94	101	31.5	45.3	6.48	63.5	18.5	42.2	7.32					47.1	18.5	74.9	13	1			64	120	20.7	141	25.9	130	15.1	111	23.8	112	23.7	82.1	9.4	58.7	13.3	105	19.4	129
65	79.3	12.5	72.9	16.2	75.8	16.1	108	27.6	55.3	15.1	35.2	12.7	104	24.1	43.6	6.51	66.2	13.7	41.5	5.96					47.8	17.7	75	13.5	1			65	123	22.8	147	26.1	133	14.3	110	26.3	119	24	86.8	11.4	63.7	14.2	107	18.7	134
66	79.6	15.2	75.9	16.6	80	15.4	106	27.8	54.1	14.7	36.5	14.1	108	24	43.9	6.41	67.9	13.6	41	5.17					49	17.6	74.8	12	1			66	128	24.4	155	28.2	137	17.8	110	31.1	130	26	92.3	11.1	67	15.7	108	16.6	136
67	83	16	78	19	83.3	18.2	107	24.5	55	10.5	36.4	12.2	106	18.6	43.6	8.02	68.9	12.9	40.6	5.12					49.1	16.4	74.4	11	1			67	135	24.6	161	30.6	140	21.1	111	32.9	138	28.5	94.3	12.5	68.3	15.4	106	14.3	135
68	86.4	17.6	79.2	18.7	83.7	16.9	108	22.2	56.4	8.73	35	9.29	102	19	44.4	8.4	71	14.5	41	5.47					49.5	16	71.7	9.45	1			68	137	28.4	165	36.9	138	22.2	108	35.9	145	29.4	98.5	18.1	69.7	16.3	101	14.3	130
69	90.7	15.7	84.5	18	85.9	16.2	108	19.8	58.4	9.62	32.8	8.97	95.6	20.1	45.1	8.31	71.1	17.4	41.6	6.95					51.9	17.7	74.6	8.7	1			69	139	29.8	170	38.1	139	21.8	107	36.5	146	29.5	103	18.5	70.2	15.5	95	10.9	125
70	91.2	17.3	86	19.2	87	20.4	107	14.7	61.9	11.8	33.4	9.69	90.9	16.5	45.4	8.79	70.4	18	41.9	8.38					52.7	18.1	74.6	8.68	1			70	149	34.1	179	36.5	141	24.8	107	36.3	152	29.1	107	17.1	72.8	17.4	91.7	13.1	124
71	92.6	17.5	84.7	17.2	84.4	19.4	109	13.8	64.5	15	35.9	12.4	88.8	13	44.7	8.99	74.2	17.2	43.7	8.26					54.9	16.5	76.8	9.44	1			71	158	34.6	188	38.2	145	28.1	112	36.1	160	27.8	111	15.3	76.6	17.4	91.8	13.4	125
72	91.1	15.4	84.6	16	83.8	16.1	105	13.6	66.4	16.6	41.6	14.8	86.8	11	44.4	8.1	77	13.8	46.7	7.63					58	15.9	77.5	9.68	1			72	170	38.5	205	50.4	149	31.1	114	35.4	168	25.8	113	18.5	83.5	16.5	97.2	14.2	132
73	93.1	14	88.6	16.7	85.2	15.5	102	19.5	68.3	15.2	43.2	14.1	86	10	44.9	6.38	79.2	15	48	9.47					58.3	15.2	78.2	10.9	1			73	173	36.6	210	57.7	152	28.2	112	30.9	173	26.1	112	21.2	90.1	20.1	98.5	14.2	137
74	94.7	16	88.1	15.4	84.4	13.9	103	22.6	69.7	12.5	46.1	14.7	82.9	11.3	45	5.22	81.1	20.3	49.3	8.16					60.4	15.5	79.5	9.4	1			74	183	33.6	223	59.1	163	23.1	110	26.8	180	23	114	21.4	94.1	21.1	100	12.3	140
75	101	18.6	90.4	14.9	86.4	15.3	102	16	70.1	11	47.4	12.8	83.1	17.1	45.2	4.76	84.2	24.9	47.7	8.28					64.6	16.6	82.6	9.34	1			75	189	32	233	60.7	176	24	107	23.3	183	24.8	116	21.9	96.8	20.2	102	10.9	142
76	102	17.4	95.6	16.9	89.6	17.4	104	10.5	68.2	9.91	45.7	12.4	87.9	19.4	46.9	5.77	87.4	23.2	47.2	8.45					67.5	15.5	83.8	9.56	1			76	193	28.7	232	56.9	182	27.8	104	19.3	192	20.8	120	20.5	99.9	20.3	105	10.6	146
77	107	19.4	94.9	17.9	93.7	20.7	102	8.25	70.9	15.8	46.1	12.2	93.1	16.1	48.4	9.53	91.1	17.2	49.2	6.92					71.9	13.9	87.7	6.98	1			77	202	33.5	241	55.8	182	28.3	101	13.7	199	24.7	122	21.3	100	20.5	107	11	145
78	109	21.5	99.8	17.6	100	21.2	108	19	74.1	15	47.3	10.2	95.4	15.2	49.4	11.9	92.1	17.2	49.4	6.12					75.7	14.9	91.4	9.03	1			78	212	29.2	252	50	185	31.3	99.8	13.6	202	26.5	124	23.8	101	21.8	107	13.6	144
79	107	20.6	103	18.5	104	20.6	104	22.8	76.7	13.3	47	11.6	97.6	9.13	51.1	12	97.2	14.5	51.2	4.78					77.9	14.3	94.8	9.47	1			79	222	24.3	266	47.5	199	30	96.5	13.1	201	28.9	126	27.8	101	20.6	108	14.5	145
80	110	19.9	109	17.4	112	21.5	104	26.2	79	13.5	49.4	12.3	99.6	7.42	52.9	12.9	104	15.9	54.7	7.07					77.8	12.8	94.2	12.1	1			80	225	28.9	263	44.1	201	29.2	93.5	14.7	201	28.7	127	28	99	19	107	13.1	138
81	110	18	112	16.1	114	21.4	108	28.3	84.8	15.7	55.1	12.3	99	10.5	54	12.3	109	14.1	55.4	11.1					78.2	15	96.3	9.87	1			81	234	39.3	270	44.9	204	37.9	97.4	18.9	207	32	129	27.6	99.4	20.6	109	12.7	133
82	111	18.3	113	16.1	116	22.6	107	21.6	88	17.6	59.7	11	97.5	8.1	54.5	10.8	109	21.4	55.3	11.2					77	14	96.9	8.24	1			82	240	41	279	37.8	208	32.5	98.9	19.8	209	34.1	131	25.9	104	21.5	111	18.1	138
83	111	16.3	107	16.2	115	21.1	104	19.5	84.5	15.4	59.8	12	94.6	10.4	54	11.9	105	22.2	54.6	9.96					74.7	13.5	95.9	7.76	1			83	249	44.3	294	34.7	220	39.8	100	20.5	206	30.2	130	24.1	107	24.8	113	21.2	141
84	111	20	102	14.9	111	19.3	100	20.2	82.4	14.2	59.2	13.8	88.7	16.7	55.7	10.9	103	23.5	52.7	8.67					72.1	13	94.6	8.11	1			84	256	45.2	304	35.9	235	44.2	101	18.7	207	28.2	130	26.1	114	27.5	116	19.3	144
85	108	19	102	13.9	113	21.3	104	13	79.2	13.8	58	17.2	82.8	14.6	54.9	10.2	102	25.1	50.4	7.4					72.8	11.4	91.9	7.35	1			85	257	44.6	307	36.4	242	45.4	100	19	210	23.4	131	23.5	118	29.3	118	19.2	148
86	106	13.7	101	14.5	111	21.2	105	23.2	76.1	16.4	58.5	18.5	81	15.2	53.9	7.32	101	26.7	52	8.9					73.1	9.7	90.4	7.38	1			86	260	45.1	312	36.9	260	39.3	103	21.4	215	28.2	133	23.7	121	31.7	122	24.2	153
87	104	13.4	104	17.2	115	24.1	105	25.9	81.1	19.9	59.8	16.3	79.6	13.3	52.7	3.85	97.9	23.6	51.7	9.11					74.3	9.56	90.5	7.96	1			87	271	51.1	332	48.1	278	45.9	107	23	215	27.8	132	22.7	121	35.2	122	27.4	157
88	102	11	103	11.7	114	21.2	109	24.6	84.6	20.1	61.9	11.7	78.6	11.6	51.4	5.99	96.7	16.6	53.6	8.26					76.6	10.2	88.3	6.42	1			88	275	46.9	338	46.6	288	47.7	107	22.3	213	26.5	129	21.3	123	36.6	123	27.4	158
89	102	7.4	98.6	12.9	111	23.4	102	19.7	81.1	19.1	59.3	7.73	80.8	6.73	51.8	8.84	98.3	14	56	8.43					74.5	10.9	86.2	5.87	1			89	269	42.2	331	47.7	291	56.9	106	18.8	206	25.8	128	18.7	125	34.2	125	25.4	162
90	103	9.44	99.4	11.9	114	20.4	92.4	17.7	80	15.4	60.5	9.84	84.5	8.64	53	9.57	98.9	15.9	54.4	7.75					74.3	10.1	85.5	7.13	1			90	265	46.3	327	58.5	293	66.9	107	15.8	207	26.7	130	16.9	125	33.7	124	25.7	160
91	97.8	11.7	96.7	13.8	116	18.8	94.6	14.3	85.1	13.2	65.6	13.6	86.4	14.1	53.4	10.4	101	19.6	53.3	5.51					75.1	11.1	83.9	8.9	1			91	265	37.9	328	59	306	74.2	103	13.9	206	23.6	131	16.3	126	30.9	123	28.6	162
92	97.8	7.34	93.6	16.5	116	23.5	90.2	19.7	85.4	17	68.7	15.8	85.9	16.9	53.1	11.6	102	23.1	51.2	6.94					73.1	10.5	83.6	11.3	1			92	263	35.3	323	57.6	308	73.9	102	16.7	210	34.6	131	16.6	127	29.2	123	31.1	163
93	99.3	11.7	93.1	18.9	116	24.2	92.3	19.8	85.6	19.8	70.1	16.6	87.5	19.6	49.6	9.97	102	23.9	50.3	8.29					72.1	9.87	84.9	11.1	1			93	262	41	323	67.8	307	77.1	100	18.3	209	37.8	128	18.5	128	28.5	120	27.8	162
94	100	13.3	90.1	17.2	115	26.7	98.3	18.4	88.6	21.7	70.4	15.8	85.9	19.2	50	9.13	101	21.8	50.2	8.41					71.4	11.2	87.1	16.8	1			94	250	40.8	313	67.3	301	72.7	94.6	15.7	209	37.6	124	16.9	124	26.2	115	28.2	158
95	101	13.1	88.7	16.1	109	23.7	96.6	21.3	84.3	17.2	68.3	13.4	85	19.6	48.7	9.7	102	20.9	51.3	8.56					69	11.2	87.1	17.1	1			95	242	42.5	303	72.2	299	69	88.3	16.4	212	36.3	125	15.8	120	24.4	112	26.9	150
96	101	17.7	86.8	12.3	104	20	94.4	24	82.4	14.5	64.7	10.5	84.1	21.7	48.3	10.4	103	24.4	52.5	8.23					68.8	10.2	86.9	16.3	1			96	233	41.3	295	70.4	294	67.8	81.9	18.4	206	38.7	124	17.7	118	25	108	24.4	147
97	95.3	20.9	88.5	17	104	21.9	89	18.7	84.5	16.8	65.5	10.4	84.2	15.9	49.5	11.1	103	21.4	51.3	5.98					69.4	9.54	88.8	14.6	1			97	225	40	286	64.4	283	64.5	78.4	17.8	200	37.9	124	15.7	114	25.2	101	22.6	144
98	93.5	22.4	89.2	18.3	100	22.7	80.3	21.2	83.1	15.2	66.8	8.52	84.8	18.1	49.3	10.6	100	20.3	49.1	6.22					69.8	10.7	83	13.9	1			98	219	37.8	278	63.4	270	59.6	74.2	16.8	191	33.7	121	13.3	108	26.7	94.3	23	137
99	90.1	23.4	87.3	19.2	100	21.2	80.5	24.5	80.2	16.5	63	10.6	89.3	18.9	45.8	9.49	103	16.3	47	4.69					67.8	11.1	83.5	13.3	1			99	202	39.8	261	63.2	251	53.5	68.6	16.1	177	36.4	115	15.5	98.1	25.6	85.1	23.4	128
0	88.7	21.8	86	15.6	99.2	19.9	82.5	23.6	79.1	15.2	62.7	10.1	97.5	22.5	44	9.13	110	13.9	45.9	5.83					66.8	10.1	82.6	10.3	1			0	178	49.2	236	66.2	225	61.2	59.3	16.6	158	38.4	108	18.9	86.4	21.2	76.1	20.8	115
1	86.3	18.9	82	12.6	98.3	18.5	78.7	24.5	75	13.2	62	7.88	98.3	20.5	43	7.7	107	15.5	43.5	5.5					65.6	9.23	80.6	10.2	1			1	156	50.7	204	69.1	194	60.2	51.7	15.8	137	37.4	100	21.2	79	20.4	67	18.3	103
2	84.6	17.3	78.1	8.69	97.4	17.6	82.9	24.4	71.2	16.5	58.2	10.2	96.8	18.8	41.1	8.6	105	18.7	42.6	5.98					62.4	12.2	80.6	12.1	1			2	133	49	178	63.9	170	55.4	46	14.4	110	37.4	91.8	21.7	72.3	20.1	58.4	17.6	93.2
3	82.6	16.6	74.1	9.04	94	12.2	89.1	29.3	72.7	14.7	55.2	10	96.4	15.6	40.3	7.78	105	20.1	43.1	6.38					61	11.4	77.8	8.76	1			3	116	36.9	155	49.2	149	51.3	41.2	12.9	94.1	35.5	84.8	19.7	63.6	19	51.8	15.2	82.5
4	77.2	14.3	70.2	5.25	92	10.8	78.9	23.6	72.4	14.3	52.7	10.3	89.7	14	40.2	7.57	97.4	18.8	41.3	6.52					59.9	12.3	76.2	7.35	1			4	102	34.5	139	43.1	139	49.7	35.4	10.9	79.2	34.9	70.6	18.4	54.7	16.2	43.9	12.2	72.9
5	75	13.8	70.9	7.05	88	12.8	74.1	22.4	71	15.1	51.4	10.9	85.8	13.4	39.2	6.2	92.8	17.1	40.7	6.63					58.3	12.2	72.2	8.98	1			5	88.3	31.6	121	36.7	123	38.6	30.4	10.2	68.1	34.8	59.9	21.5	46	13.1	37.3	10.2	61.6
6	73	12.7	67.8	7.65	80.7	12.7	72	25.9	67.4	16.8	48.3	15.3	84.9	16.7	36	6.73	89.1	18.9	38.8	5.66					55.6	13.1	67	8.06	1			6	76.3	22.1	108	27.5	107	28.7	26.8	6.11	57.2	30.9	50.8	20.4	40.3	10	32.9	8.19	53.8
7	68.7	13.2	64.6	10.8	76.2	11.5	67.6	18	63.9	14.2	46.5	13	80.3	17.6	32.7	6.63	84.2	19.6	37.4	5.74					54.2	14.9	65.3	10	1			7	69.6	17.9	101	20.5	99.1	24.2	24.7	4.89	44.6	18.8	39.9	14.2	35.7	7.39	30.6	6.57	48.2
8	62.7	9.12	61.9	13.7	72.5	13.9	62.1	13.8	56.7	17.5	46.3	14.7	73.3	15.5	30.3	7.17	77.9	18.6	35.2	5.84					52.1	17.2	61.5	12.1	1			8	62.7	20.3	90.7	20.7	90.8	25.5	24.8	4.76	39.8	15.6	34.8	11.2	32.7	7.19	28.3	5.29	45.4
9	59.1	7.56	59	14.6	72.1	16.5	59.1	15.2	53.3	22.8	44.2	17.4	69	17.6	28.7	7.02	73.1	19.7	33.5	5.59					46.6	16.8	56.4	11.7	1			9	56.9	18.3	82	19.8	80.4	20.5	24.3	4.07	35.9	14.2	31.1	9.97	30	5.25	25.9	5.55	43.5
10	53.7	9.39	54.3	15.3	69	18.5	57.6	12.1	53.3	24.5	44.7	21.3	63.2	12.2	27	7.22	66.8	15.1	31.5	4.4					44.5	18.2	55.3	12.5	1			10	53.4	15.1	74.2	19	71.7	15.3	23.9	3.74	33.6	12.3	31.4	10.2	28.1	4.41	24.7	4.95	42.4
11	51.9	12.5	53.7	17.4	71	22.3	57.9	13.8	50.4	23.9	44.5	21.5	60.1	12.8	26	6.46	66.1	15.7	31.3	4.66					40.2	14.6	53.3	12.8	1			11	52.3	12.6	74.2	16.9	68.2	12.4	23.7	2.98	28.4	9.1	29	6.25	26.4	4.85	24.3	4.15	40.5
12	51	10.4	49.7	14.9	67.1	22.5	54.6	20.3	45	25.1	39.8	22.4	61.1	10.7	24.8	6.02	67	14.8	30.2	4.03					33.6	13.7	47.5	11.2	1			12	53.6	15.5	79.4	21.4	69.3	13.5	25	3.37	27.1	9.05	26.4	5.43	25.3	5.23	23.2	3.78	39.4
13	51.1	12.2	46.3	12.8	64.1	22.9	50.7	19.1	42.8	24	38.1	22.6	59.1	13.4	23.1	6.4	63.8	16.2	30.2	5.21					29.7	15.4	45.2	12.3	1			13	57.5	18.4	81.9	24.5	72.1	18.9	26.1	3.91	26.8	9.39	25.7	5.78	25.6	6.06	23.4	3.45	39.7
14	51.5	9.49	41.3	11.6	58.3	23.4	50.2	16.9	37.7	14.8	34.7	16.4	59.8	14.4	21.1	5.67	66.2	20.1	28.9	7.41					27.9	12.6	43.4	11.6	1			14	60.6	13.3	81.3	20.7	70.2	16.2	26.7	3.44	25.1	9.65	24.4	6.69	26.2	6.31	23.8	3.56	40
15	52.4	7.63	38.5	7.7	54.1	19.6	49.9	14.8	37.7	12.5	31.4	12.8	57.9	15.2	19.5	4.51	66.9	22.5	28.1	8.06					27	10.4	41.4	9.83	1			15	61.9	12.7	83.4	22.8	69.1	12.4	26.9	2.61	24.9	10.1	23.7	7.63	26.1	5.51	23.9	2.96	41.2
16	51.1	9.19	38	8.1	51	17.5	47.7	13.3	38.5	14.7	30.4	10.7	55.1	14.3	19.2	3.7	64.1	22.5	27.7	9.19					28.4	11.9	41.1	10.5	1			16	63.1	12.7	85.6	24.3	70	13	27.8	2.7	24	9.23	22.5	7.62	25.4	4.67	23.6	2.09	40
17	47.8	9.89	37.1	7.13	46.4	15.6	44.4	10.6	37.5	13.3	30	10.6	51.1	16.3	19.2	3.45	61.1	24.2	27.3	9.41					28.6	11.4	40.3	9.99	1			17	63.1	13.1	85.7	23.9	69.4	14	29	3.27	20.6	7.18	21	4.48	24.5	3.49	23.2	1.92	38.4
18	48.8	9.96	36.5	6.15	41.1	11	44.9	10.4	37.4	10.4	28.2	9.57	49	16.2	19.3	3.84	58.1	21.9	26.9	7.42					27.8	9.81	39.6	6.01	1			18	63.7	13.8	86.4	23.5	69.4	13.6	31.3	2.73	20	8.36	20.4	3.68	23.7	3.76	23.2	1.73	37.2
19	46.7	10.1	34.7	6.23	37.2	7.32	42.7	8.55	36.8	9.71	26.7	8.15	45.5	11.4	19.1	4.93	52.7	14.4	26.5	6.16					26.6	8.32	39.5	5.7	1			19	60.7	13.6	82.3	23.5	65.5	11.1	32.8	4.71	21	9.62	20	4.11	22.4	4.07	22.9	1.79	35
20	44.3	7.54	31.3	5.42	36.9	7.84	41.4	11.6	31.7	11.9	23.4	7.01	45.3	11.2	19.5	4.29	52.7	13.1	26	4.72					23.5	8.33	37	6.34	1			20	57.3	14.1	80.6	26.1	63.2	14.9	33.4	6.67	21.2	9.7	19	3.4	21.1	4.77	22	1.98	34
21	44.4	4.07	30.8	7.14	35.6	8.65	38.6	10	29.8	11.8	21.2	5.83	44	10.4	19.9	4.65	51.7	13.2	25	3.46					20.4	5.83	36.9	6.72	1			21	53.1	14.3	77.9	24.1	62.6	13.6	35.6	6.79	20.8	8.67	18.5	2.13	20.1	5	21	2.88	32.5
22	42.6	4.19	29.9	5.3	36.3	9.41	35.2	10.5	31	10.7	20.3	5.98	43.1	8.97	20.8	4.85	50.7	12.2	25.1	2.94					21	6.23	37.7	6.79	1			22	50.7	10.5	75.4	18.6	63.5	12.5	36.8	7.15	21.2	8.61	18.3	2.46	19.8	5.32	21.3	3.49	31.9
23	41.9	4.27	28.7	5.39	35.3	10	33.8	10.3	30.7	9.77	19.7	5.54	45	8.63	21.8	5.56	53	14	25	2.23					20.2	4.78	37.5	5.82	1			23	50.6	9.39	75	17.7	65	15	39.5	8.78	21.8	9.01	17.3	2.82	18.7	5.75	21.1	4.04	31.1
24	44	5.01	28.7	5.14	33.1	9.73	32.8	11.1	30.2	8.4	19.5	5.87	42.9	8.31	22.9	5.93	49.2	15.4	24.4	2.58					20.5	5.28	36.9	3.88	1			24	50.1	10.4	74.1	18.8	66	16.9	41.8	8.88	21.5	9.08	16.4	3.06	17.9	5.52	20.9	4	30.9
25	43.2	4.04	27.8	5.21	31.4	8.81	29.8	7.19	29.9	8.33	19.5	5.31	43.6	7.24	23.1	4.86	48.4	12.4	24.6	2.34					20.9	4.95	36.9	4.14	1			25	50.5	11.6	73.1	19.1	68	16	43.6	8.21	21.3	9.14	16	3.26	17.1	5.58	20.8	3.49	31.5
26	45.4	4.9	25.8	4.41	29.7	6.79	31.7	9.51	28.3	6.32	19.2	5.15	45.7	9.44	23.3	4.56	50.5	16.1	25.3	2.22					19.8	3.88	36.6	3.4	1			26	48.4	9.36	66.6	9.97	68.3	12.8	45.3	7.38	19.9	7.52	15.7	3.34	16.8	4.78	21.1	3.31	31.6
27	48.2	5.38	23.6	3.21	27.5	4.7	33.4	12.7	28.2	5.69	18.2	5.94	45.4	9.44	22.4	4.82	48.6	16.1	24.7	1.19					19.9	2.91	37.7	3.89	1			27	46.9	10.5	64.7	10.7	67.3	11.9	46.6	7.34	19.2	6.32	15.3	3.32	15.7	3.97	21.5	2.48	31.5
28	48.8	5.29	22.6	5	26	4.05	34.8	11.3	26	5.1	16.9	5.81	45.5	10	20.9	4.16	47.6	15.5	23.5	2.44					20.5	3.77	37.1	3.5	1			28	47.6	10.6	66.2	10.3	66.1	10.4	47	6.82	18.3	5.91	14.5	2.74	14.4	3.64	21.6	2.19	30.5
29	48.1	7.85	21.6	5.88	25	3.73	34.9	12.1	25.7	5.55	16.3	6	44.7	11.3	21.2	3.69	46.1	16.9	23.7	2.79					19.4	3.72	37.7	3.79	1			29	48.2	8.34	66.7	6.1	65.9	11.9	47.7	6.83	16.8	5.2	13.9	2.59	13.9	3.14	20.7	2.31	29.4
30	49.2	8.63	21.7	6.63	25.9	3.87	35.3	12	30	4.87	16.3	5.19	43.7	8.47	21.7	3.72	41.7	13	23.4	2.2					20.5	4.33	39.9	3.84	1			30	48.3	7.13	69.6	8.65	66.4	9.3	49.6	5.62	16.3	4.7	13.7	2.48	14	3.31	20.5	2.07	29
31	47.9	11.7	20.3	6.72	25.2	4.38	35.5	10	29.5	5.64	15.4	3.8	44.4	7.35	22.6	3.35	43.5	12.8	24.2	3.53					22.2	6.66	38.1	4.13	1			31	48.8	8.16	71.4	11.7	68.9	15	50.1	6.13	16.6	4.88	13.2	2.37	14.2	3.16	20.4	1.94	29
32	47.1	9.53	18.7	7.76	24.5	5.38	34.9	9.12	28.5	6.72	14.3	3.85	44.7	8.93	24.4	3.7	44.6	14.1	25.7	3.85					20.7	5.56	37	3.49	1			32	47.3	7.48	70	12.1	65.4	15.4	50.6	7.53	14.8	3.72	12.6	2.52	13	2.39	19.7	1.94	26.7
33	45.8	9.67	16.8	8.24	24.6	6.84	34.6	7.97	30.1	8.39	14.3	3.4	41.7	8.56	26.3	4.81	41	13.5	26.7	4.2					21.1	5.14	39	4.1	1			33	46	6.82	67.7	10.1	64.1	16.5	52	6.63	13.5	3.47	11.7	2.01	12.6	2.58	18.9	2.44	25
34	46	10.5	15.4	6.07	23.5	5.74	36	8.2	30.3	9.9	14.3	3.47	41.4	8.93	26.2	4.38	40	13.8	27	4.81					22	5.22	39.1	4.58	1			34	45.5	6.84	67	10.5	65.4	16.7	54.5	8.81	13.3	2.74	11.4	2.36	12.9	2.77	18.4	2.79	24.4
35	45.2	9.86	15.7	6.27	22.7	6.65	37.9	11.3	27.5	9	13.2	3.66	39.5	7.67	26.7	5.51	37.2	11.1	25.8	5.39					19.4	5.01	37.6	5.79	1			35	44.1	6.97	65.4	12.2	65	14.3	56.3	10.7	13.5	2.8	10.8	2.58	13.4	2.54	17.7	2.09	24.5
36	42.8	7.08	15.3	6.09	22.1	6.98	36.6	10.3	27.4	8.68	12.9	3.77	38.4	7.03	27.1	5.52	32.7	5.72	24.9	5.39					18.4	5.61	37.7	5.86	1			36	41.9	7.4	60.5	11.6	62.6	14.9	56.7	13	13.7	3.12	10.4	2.67	12.6	2.47	17.9	2.31	24
37	41.8	8.21	14.5	5.82	20.3	6.08	39.8	10	26.2	6.63	12.3	3.57	41.9	6.8	28.4	4.08	32.5	5.38	24.9	5.7					18.3	6.13	37	3.39	1			37	40.4	8.06	56.7	12.7	63.8	14.4	57.4	12.2	13.7	3.41	10.5	3.04	11.6	2.3	17.3	2.78	22.4
38	40.4	8.42	13.7	5.89	19.6	5.95	45	11	25.2	5.29	11.5	3.51	44.9	6.04	29.7	3.7	32.6	6.22	25.1	5.36					16.9	6.43	34.9	2.66	1			38	39.4	6.53	54.3	10.9	60.5	10.5	61.4	15.7	13.8	3.82	10.3	2.64	11.6	2.87	17.2	3.31	22.1
39	36.6	9.49	11.5	5.89	19.3	6.92	46	11.1	25.3	6.49	11.4	3.12	45.1	7.85	31.3	4.13	32.2	8.26	24.7	4.7					16.4	6.17	33.8	2.34	1			39	38.4	7.52	53.5	11.7	61.5	14.1	60.7	14.6	13.6	3.6	9.98	1.79	11.7	3.21	17.3	3.89	22.5
40	35.2	12.4	9.42	4.87	17.7	6.77	46.2	7.56	26	6.66	11.5	2.98	44.9	7.81	32.7	5.06	31.7	8.63	24.8	5.65					15.9	5.48	34.6	3.16	1			40	39.9	9.33	55.4	13	62	17.1	60.2	14.8	13.7	3.48	9.42	1.24	11	2.45	17	3.83	21.9
41	33.8	12.1	8.47	3.88	16.9	6.52	47	6.21	25.1	6.52	10.9	2.57	44.3	7.47	33	5.76	31.5	8.56	25.7	6.51					14.6	5.31	34	2.48	1			41	41.8	10.7	56.2	16	63	18.1	60.4	12.8	13.4	3.73	9.18	1.13	10.4	2.02	17	3.88	21.3
42	30.9	9.9	7.41	3.28	16	6.52	44.7	6.77	24.7	6.32	10.8	2.65	38.8	7.13	33.2	7.83	28.4	7.36	27.2	7.74					13.7	5	34.2	3.09	1			42	40.5	9.58	54.2	12.9	61	17.7	62.6	12.6	13.2	3.78	9.2	1.17	9.56	1.97	16.4	3.86	19.4
43	29.9	8.81	6.26	2.29	15.5	4.8	38.1	6.77	24.3	5.49	10.4	2.71	36.3	6.06	33.8	7.77	25.3	5.8	28.1	9.56					13.7	5.79	35.8	3.37	1			43	39	8.41	51.9	10.5	58	15.2	62.7	13	12.4	3.27	8.63	1.48	9.45	2.11	15.3	3.64	18.2
44	27.6	8.57	5.3	1.61	13.5	2	39	6.95	23.7	4.51	9.67	2.71	36.2	7.22	33.5	8.9	23.9	4.63	27.6	9.88					12.6	5.45	36.1	3.18	1			44	36.3	9	49.2	9.81	54.6	12.9	61.3	7.5	11.8	2.49	8	1.65	8.57	2.44	14.7	3.85	17.4
45	25.1	5.52	4.63	0.842	13.4	1.62	40.6	8.08	23	4.73	8.83	2.23	34.2	5.92	36.8	14.2	22.1	4.05	27.2	9.42					12.1	4.27	35.5	2.98	1			45	35.4	9.84	48.1	8.54	56	15.9	60.6	6.96	11.8	2.64	7.15	1.44	8.02	2.24	13.9	3.13	16
46	25.3	8.93	4.5	1.2	13.6	1.81	39.5	6.48	23.4	5.89	8.55	2.24	33.5	8.34	41.8	18.3	21.4	4.27	26.1	8.17					12.3	4.73	36.2	3.66	1			46	34.6	9.05	46.2	8.31	54.3	16.1	61.3	8.55	11.2	2.22	6.29	1.75	6.84	1.84	13.2	2.63	14.6
47	25.1	9.09	4.56	1.52	14.2	2.19	44.2	9.1	22	7.48	8.06	2.01	35.9	8.48	45.3	19.5	22	4.19	25.7	8.11					11.3	4.62	35.6	5.07	1			47	31.4	7.16	41.4	4.6	52.1	14.6	61.7	8.07	10.8	2.24	5.75	1.67	6.24	2.43	12.4	2.73	13.7
48	23.8	8.43	4.55	1.9	13.9	2.54	47.4	11.2	21.3	5.7	7.33	1.51	35	7.59	50.2	23.4	21.3	4.66	25.3	6.36					10	3.01	35	3.89	1			48	28.6	6.94	37.2	4.41	50.4	12.9	58.5	7.88	10.5	2.58	5.21	1.6	6.48	3.43	11.9	3.01	13.7
49	24.1	7.94	4.54	1.93	13.8	2.38	46.2	12.7	20	5.86	7.02	1.39	33.5	6.28	54.3	25.7	19.7	4.59	26.4	6.37					9.74	2.94	34.8	3.63	1			49	27.7	6.64	36.1	4.81	51.4	12.4	56.7	7.32	10.1	2.92	4.89	1.48	6.45	3.76	11.7	3.04	13.6
50	22.7	6.75	4.35	2.08	13.4	2.63	45.7	12.2	20.7	6.55	7.74	1.8	32.7	5.4	60.9	35.3	18.8	4.72	26.7	6.7					9.4	3.56	35	3.78	1			50	28.3	6.82	36.5	4.95	52.6	12.4	55.1	7.68	10.1	2.63	4.63	1.27	6.08	3.5	11.6	3.29	13.7
51	19.6	7.29	3.99	1.86	12.8	2.65	48.9	13.9	20.8	5.5	8.43	2.34	31.5	4.9	64.9	43.7	17.9	3.68	25.2	5.78					9.32	3.23	34.5	4.97	1			51	29.9	6.58	37.1	4.58	53	12.1	56.3	10.5	9.87	2.63	4.14	0.84	5.71	3.48	11	3.06	13.1
52	17.2	6.57	3.49	1.25	11.5	1.96	47.2	13.9	20.1	4.47	8.26	2.22	27.3	4.16	70.9	42.1	16.1	3.4	23.5	6.13					9.25	3.06	34.4	5.46	1			52	28.7	4.46	35.4	7.07	52.1	12.5	60.8	13.9	9.6	2.59	3.84	0.8	5.62	3.47	10.4	3.25	12.6
53	15.9	5.69	3.14	0.754	11.1	1.34	43.8	12.8	19.6	5.44	7.97	2.47	25.2	4.2	79.5	41.5	14.6	3.48	21.6	4.57					8.35	3.01	33.9	5.68	1			53	27.3	4.74	34.3	7.78	50.5	12.9	60.2	13.9	9.56	2.76	3.77	0.84	5.73	3.34	10.2	3.16	12.5
54	14.4	3.42	2.88	0.637	10.9	1.07	43.9	13.1	18.8	4.83	7.86	2.59	25.3	4.75	85.6	39.9	14.6	3.27	20.7	4					7.85	2.65	33	4.78	1			54	26.5	5.58	32.9	8.17	49.1	11.7	59.5	13.4	9.65	2.75	3.78	0.823	5.09	3.01	9.89	2.92	11.7
55	14.6	4.91	2.82	0.836	11.3	1.73	44.2	16.1	20.1	5.33	7.79	2.24	25.2	5.64	88.5	31.8	14.5	3.47	20.9	4.9					7.71	2.64	33.4	5.12	1			55	26.2	6.34	32.6	8.34	47.3	10.4	60	14.7	9.44	2.65	3.74	0.754	4.12	2.14	9.62	2.78	10.5
56	14.2	4.88	2.68	0.631	11.1	2.54	36.3	13.7	20.3	8.08	7.72	2.72	23.4	5.57	90.5	27	14.7	4	21.3	5.71					7.16	2.09	33.4	6.74	1			56	26.3	6.08	32.9	8.01	47	8.26	61.2	20	8.98	2.19	3.42	0.624	3.56	1.59	9.14	2.76	9.76
57	13.3	5.14	2.62	0.618	10.8	2.81	32.9	13.2	19.3	7.87	7.47	2.63	22.4	5.77	93.7	28.9	15	4.26	20.8	5.08					6.72	2.24	33.3	6.15	1			57	24.3	7.26	31.5	12	47.6	14	59	19.1	8.47	2.04	3.32	0.602	3.23	1.67	8.74	2.25	9.05
58	13.7	5.65	2.68	0.7	11	2.75	33.4	13.3	18.6	8.15	7.37	2.68	22	5.68	105	35.2	15.3	3.74	20.9	5.82					6.43	2.35	33.6	5.86	1			58	22	7.8	28.7	12.4	45	15.6	53.4	14.6	8.14	1.93	3.34	0.754	3.1	1.89	9.02	2.22	9.01
59	12.7	4.83	2.52	0.605	11.3	2.99	32.1	12.1	17.7	8.38	7.08	2.43	20.6	5.81	112	41.9	14.8	3.06	20.6	5.38					6.3	2.39	34	5.52	1			59	21.1	10.4	26.9	13.3	41.5	17.5	50.2	16.5	8.54	2.17	3.33	0.741	3.23	1.93	9	2.4	8.9
60	10.9	3.91	2.25	0.463	10.3	2.05	26.5	4.32	13.2	4.37	6	1.55	17.6	5.07	112	41.1	14.4	3.18	19.8	3.91					5.43	1.65	33.6	2.73	1			60	20.2	10.9	25.4	14	39.4	17	50	18	9.03	2.83	3.16	0.657	3.38	2.11	8.81	2.32	8.93
61	9.59	3.61	2.11	0.438	10.1	2.16	25.1	5.2	10.3	4.03	4.94	1.42	16.4	5.59	115	36.9	12.9	2.66	19.5	4.11					4.24	1.13	32.9	2.01	1			61	19.8	10.8	25.7	15.3	39.7	17.5	49.7	18.4	9.24	3.33	2.97	0.785	3.37	2.17	8.85	2.99	9.21
62	9.52	3.81	2.06	0.53	10.1	2.25	24.7	6.77	10.5	4.62	4.98	1.47	15.1	4.73	109	25.8	12.2	2.69	21.2	7.06					4.06	1.41	33	2.35	1			62	18.2	8.43	24.1	10.6	39.4	14.9	47.5	18	9.11	3.48	2.85	0.801	3.3	2.12	8.42	2.88	9.27
63	8.68	3.5	1.96	0.585	9.69	1.85	22.4	5.52	11.4	4.69	5.39	1.65	14.3	4.07	100	21.8	11.8	2.61	23.4	7.01					4.25	1.44	33.7	2.51	1			63	16.1	7.49	20.3	8.17	35.8	10.5	42.3	19.7	8.9	3.71	2.82	0.812	3.2	2.03	8.22	2.87	9.14
64	7.69	3.19	1.82	0.495	8.81	1.01	20.5	7.25	12.5	4.07	4.97	1.39	12.5	3.06	92.5	19.3	10.6	2.61	24.4	6.87					4.64	1.6	33.8	2.24	1			64	15.4	8.25	19	8.75	31.2	8.53	39.7	19	8.36	3.5	2.77	0.737	2.7	1.71	8.25	2.59	8.93
65	6.99	3.39	1.73	0.476	8.58	1.09	20.9	8.44	12.1	4.42	4.61	1.37	12	3.51	94.6	21.7	9.86	2.57	24.7	7.47					4.37	1.75	33.6	2.38	1			65	14.3	7.94	17.7	8.63	28.1	8	36.7	15.9	8.07	2.9	2.63	0.593	2.41	1.25	7.91	2.69	8.7
66	7.27	3.54	1.72	0.472	8.47	1.43	22.9	8.03	12.1	4.54	4.69	1.62	12.6	6.05	99.2	21.4	9.86	2.69	25.3	6.73					4.32	1.68	33.7	2.63	1			66	12.7	6.69	16.6	11.4	26	9.09	34.3	16.5	7.21	2.43	2.52	0.559	1.96	0.819	7.8	2.88	8.46
67	6.59	3.11	1.62	0.339	8.1	1.25	25.4	8.95	13.3	6.61	5.07	2.21	11.7	6.49	103	25.3	9.55	2.63	25.3	9.42					4.6	1.6	34	2.05	1			67	12.8	6.21	17.4	11.4	26.6	10.5	33.8	15.3	6.2	1.99	2.35	0.344	1.74	0.805	7.21	1.84	8.07
68	5.49	2.35	1.47	0.286	8.19	1.48	24.8	9.35	11.7	7.99	4.94	2.72	10.4	6.52	105	25.6	8.77	2.52	24	10.2					4.28	1.42	32.7	1.92	1			68	11.6	4.64	15.3	8.27	23.9	6.17	30.2	10	5.7	2.01	2.3	0.388	1.62	0.905	7.34	1.68	8.09
69	5.47	2.23	1.45	0.242	8.05	1.76	21.5	9.54	9.65	8.56	4.73	2.83	9.46	6.96	109	28.9	7.96	2.56	23	10.3					3.44	1.39	31.7	2.1	1			69	10.7	5.1	14.2	8.48	21.9	6.2	30.3	12.3	5.54	1.86	2.27	0.4	1.57	0.987	8.12	2.03	8.03
70	5.31	2.2	1.44	0.242	7.85	1.83	19.6	10.4	9.63	8.69	4.47	2.95	8.4	6.44	109	30.8	7.7	2.67	22.5	10.4					3.32	1.32	31.2	2.6	1			70	10.2	5.65	13.6	8.83	21.7	6.98	30.4	13.5	5.21	1.82	2.19	0.311	1.66	1.03	8.33	1.85	7.98
71	4.42	1.05	1.46	0.283	7.48	1.47	18.1	8.67	8.58	7.22	4.04	2.37	7.02	3.35	102	32.7	6.97	2.26	20.4	9.13					3.34	1.36	30.4	2.12	1			71	9.72	5.35	13	8.94	21.2	6.96	29.7	14	5.74	2.12	2.16	0.274	2.1	1.03	8.4	2.05	8.06
72	4.17	1.4	1.4	0.409	7.09	1.55	14.4	7.77	6.42	5.6	3.2	1.69	6.54	3.6	96.7	32.1	6.53	2.3	20	8.68					3.01	1.65	30.1	1.85	1			72	8.96	4.98	12.4	9.08	20.6	7.61	29	14.7	6.03	2.28	2.15	0.342	2.8	1.14	8.39	2.57	8.31
73	4.34	1.67	1.39	0.46	6.39	2	13.9	7.84	6.51	6.63	2.81	1.62	5.83	3.69	97	32.8	6.34	1.92	21.3	7.74					2.85	2.2	30.4	2.32	1			73	6.96	4.3	9.59	5.86	18.2	7.37	27.7	15.1	5.95	2.48	2.12	0.34	3.19	1.19	8.88	3.15	8.3
74	4.59	2.14	1.41	0.478	5.73	2.03	13.3	7.78	6.43	7.3	3.11	2.03	5.65	4.06	89.2	29.3	6.37	1.98	22.3	8.39					2.95	2.59	30.7	2.54	1			74	5.29	3.93	7.48	3.28	15.6	5.53	23.7	13.3	5.77	2.66	2.15	0.401	3.54	1.21	8.81	3.24	8.23
75	4.76	1.88	1.38	0.432	5.36	1.91	12	7.1	6.48	7.79	3.19	2.03	5.16	3.7	79.1	24.7	6.22	1.69	22.3	8.06					3.14	2.9	30.7	2.56	1			75	4.63	3.77	7.26	2.97	14.5	5.36	21.2	9.57	5.77	2.71	2.16	0.426	3.86	1.27	8.5	2.87	8.28
76	5.35	1.54	1.23	0.285	4.79	1.91	9.43	6.36	5.95	7.01	2.87	1.81	4.28	2.41	74.3	25.5	5.96	1.31	21.8	7.49					3.06	2.85	30.6	2.37	1			76	4.17	3.13	7.02	2.62	12.9	5.41	18.4	8.17	5.7	2.79	2.16	0.451	3.99	1.32	8.47	2.73	8.43
77	5.56	1.13	1.26	0.357	4.1	1.43	9.69	6.92	4.83	5.6	2.51	1.57	3.88	1.9	78.3	32.9	5.98	1.25	23.4	7.51					2.79	2.16	30	2.26	1			77	3.27	2.03	6.2	2.44	10.9	4.69	18.6	7.52	5.75	2.43	2.15	0.439	4.13	1.12	8.73	2.8	8.28
78	5.86	0.989	1.15	0.392	3.88	1.21	10.4	6.31	3.57	4.26	2.29	1.37	3.31	1.45	75	32.7	6.23	1.16	23.4	8.14					2.56	1.67	29.7	2.69	1			78	2.92	2.01	6.08	2.59	9.72	5.31	17.7	6.44	5.4	2.11	2.11	0.348	4.1	1.09	8.95	2.51	7.95
79	6.29	1.64	1.07	0.386	4.03	1.15	10.7	6.12	2.68	2.93	1.68	0.699	2.9	1.33	70.7	33.3	6.32	1.89	23	8.47					2.2	1.02	29.4	2.29	1			79	2.83	2.22	6.38	2.84	9.55	5.85	18.1	8.59	5.62	1.79	2.16	0.235	4.06	1.06	9.18	2.3	7.9
80	6.45	2.31	1.06	0.408	3.93	0.931	11	6.56	1.96	1.51	1.58	0.658	3.07	1.71	68.2	36.4	6.55	2.05	22.9	8.47					1.79	0.251	29.4	2.47	1			80	2.52	1.83	6.07	2.49	8.92	5.47	16.6	8.91	5.85	2.2	2.3	0.257	4.07	1.19	9.53	2.19	7.89
81	6.39	2.65	1.02	0.339	3.76	0.645	11.5	7.22	1.84	1.41	1.66	0.716	3.15	1.83	68.7	32.9	6.63	2.04	23	8.54					1.74	0.249	29.3	2.49	1			81	2.36	1.6	5.78	2.38	8.65	4.99	15.4	9.4	5.93	2.73	2.36	0.309	4.05	1.22	10.5	2.6	7.87
82	6.24	2.76	0.912	0.175	3.69	0.81	11	7.22	1.74	1.28	1.69	0.709	3.07	2.2	60.2	20	6.79	1.82	21.4	5.84					1.72	0.246	28.9	2.32	1			82	2.39	1.43	5.73	2.1	8.52	4.39	14.3	9.84	5.9	2.83	2.36	0.278	4.13	1.11	11.2	3.16	7.86
83	5.94	2.55	0.877	0.165	3.58	0.796	10.8	7.89	1.47	0.956	1.73	0.718	3.08	2.53	57.8	16.4	6.72	1.55	20.7	5.44					1.64	0.116	28.8	2.39	1			83	2.43	1.41	6.14	1.98	8.5	4.24	13.9	10.1	5.86	2.93	2.46	0.333	4.23	1.03	12.4	3.61	8.21
84	5.71	2.2	0.874	0.138	3.47	0.839	10.8	7.92	1.4	1.12	1.68	0.605	2.92	2.26	58.2	15.3	6.54	1.68	21.2	5.97					1.66	0.139	28.7	2.49	1			84	2.46	1.4	6.48	1.93	8.65	4	12.1	8.87	5.99	2.73	2.52	0.519	4.37	0.862	13.1	4.23	8.44
85	5.96	1.88	0.858	0.0849	3.43	0.754	10.6	7.01	1.55	1.55	1.64	0.508	2.73	1.88	56.5	14.2	6.34	1.93	21.3	6.58					1.67	0.195	28.6	2.52	1			85	2.43	1.14	6.6	1.91	8.66	3.49	9.13	6.85	6.43	3	2.51	0.578	4.33	0.831	14.7	6.05	8.63
86	6.24	1.64	0.835	0.0855	3.25	0.547	9.9	6.43	1.54	1.54	1.53	0.454	2.61	1.56	51.2	9.95	6.11	2.08	20.9	7.05					1.68	0.199	28.7	2.43	1			86	2.12	0.409	6.32	1.37	8.09	2.31	7.44	6.06	6.1	2.8	2.55	0.511	3.93	0.946	15.9	6.74	9.03
87	7.13	2.44	0.84	0.101	3.48	0.566	10.1	6.34	1.42	1.53	1.45	0.362	2.39	0.933	49.5	10.6	5.58	1.98	20.8	6.14					1.69	0.217	28.6	2.31	1			87	2.19	0.42	6.53	1.17	8.05	2.04	6.99	6.12	6.41	2.7	2.62	0.521	3.55	1.04	15.7	6.42	9.24
88	7.79	3.04	0.844	0.132	3.46	0.547	10.1	5.86	1.55	1.85	1.28	0.199	2.1	0.449	48.9	12.9	5.27	1.58	20.7	6.28					1.71	0.25	28.6	2.4	1			88	2.44	0.788	7	1.4	8.19	2.14	8.9	10.6	6.36	3.11	2.68	0.575	3.26	1.15	15.4	5.95	9.55
89	7.81	3.05	0.832	0.12	3.58	0.837	10.8	5.52	1.67	1.98	1.37	0.502	2.04	0.411	48.9	15.1	4.86	0.996	19.3	5.64					1.76	0.333	28.6	2.4	1			89	2.51	0.853	7.03	1.55	8.31	2.42	9.85	11.7	6.53	3.39	2.68	0.555	3.05	1.21	15.6	5.67	9.9
90	7.53	3.32	0.818	0.117	3.57	0.959	10.9	4.56	1.92	2.31	1.58	0.782	2.57	1.68	49.7	15.1	5.03	0.947	19.6	6.27					1.84	0.458	28.6	2.38	1			90	2.5	0.832	6.78	1.39	8.19	2.46	10.7	12.3	6.51	3.38	2.66	0.555	2.78	1.08	15.8	5.87	10.2
91	7.35	2.87	0.849	0.122	3.58	0.918	12.2	4.63	2.41	3.54	1.86	1.09	3.08	2.47	51	17.3	5.18	1.01	20.9	8.29					1.87	0.473	28.5	2.46	1			91	2.48	0.815	6.51	1.5	7.94	2.38	10.4	12	6.13	2.88	2.7	0.591	2.38	0.989	15	4.35	9.98
92	6.68	2.54	0.847	0.0891	3.51	0.809	13.4	6.87	2.43	3.57	1.94	1.1	3.18	2.45	51.8	18	5.53	1.17	21.8	9.94					1.86	0.497	28.5	2.52	1			92	2.47	0.886	6.63	1.67	7.7	2.51	10.4	12	5.91	2.88	2.71	0.577	2.18	1.03	13.9	5.31	9.91
93	6.3	2.39	0.84	0.0845	3.48	0.779	13.3	7.06	2.28	3.38	1.97	1.11	3.22	2.43	51.4	15.4	5.88	1.71	22.3	11.1					1.86	0.485	28.1	2.43	1			93	2.48	1	6.84	1.9	7.33	2.57	10.3	12.1	5.51	2.58	2.61	0.528	2.06	1.09	14	6.63	10
94	6.28	2.48	0.85	0.0848	3.51	0.611	13.3	7.4	2.07	3	1.88	0.934	3.25	2.38	51.2	17.2	5.99	1.96	23.2	10.2					1.78	0.29	27.9	2.34	1			94	2.42	1.06	6.97	2.2	7.26	2.48	11.6	13.7	5.22	1.96	2.54	0.543	1.96	1.05	13.9	7.34	9.88
95	6.07	2.2	0.844	0.122	3.5	0.596	13.5	7.6	1.34	1.09	1.52	0.508	2.94	1.49	52.6	19.3	5.89	1.99	23.1	7.37					1.7	0.131	27.5	2.17	1			95	2.27	0.85	6.84	1.75	7.42	2.53	12.5	13.7	5.07	1.51	2.5	0.424	1.9	0.992	13.5	7.19	9.7
96	5.55	1.64	0.841	0.147	3.28	0.455	12.6	5.95	1.17	0.692	1.41	0.444	2.69	1.29	50.9	19.1	5.87	1.95	22.4	5.4					1.67	0.102	27.4	2.14	1			96	2.31	0.876	7.04	1.63	7.74	2.81	15.4	17.5	5.12	1.11	2.52	0.36	1.99	0.866	12.4	6.5	9.53
97	4.99	1.48	0.832	0.171	3.13	0.51	12.1	5.06	1.4	1.45	1.39	0.374	2.63	1.34	47.4	19.9	5.73	1.52	20.8	4.98					1.7	0.146	27.4	2.01	1			97	3.03	1.6	7.47	2.06	9.32	4.22	22.9	18.3	5.45	1.55	2.52	0.421	2.16	0.761	11.4	5.96	9.57
98	4.45	1.19	0.904	0.249	3.2	0.527	15	8.88	1.55	1.92	1.42	0.478	2.74	1.35	42.8	23.1	5.45	1.25	19.3	4.27					1.95	0.841	27.4	1.97	1			98	4.99	3.64	8.41	3.1	13.6	8.67	37.5	23.3	5.88	1.95	2.46	0.415	2.35	0.732	10.9	5.78	9.86
99	3.97	1.37	0.888	0.267	3.11	0.386	15.9	9.97	1.52	1.97	1.4	0.494	2.88	1.21	39.6	21.8	5.34	1.17	18	3.71					1.99	0.944	27.4	1.96	1			99	6.18	4.19	8.93	3.86	16.2	10.7	48.9	27.5	6.28	2.11	2.64	0.503	2.8	0.811	10.1	3.61	10.2
[truncated: 394 more columns]

## Sheet: Abduction
Period	Muscle 1		Muscle 2		Muscle 3		Muscle 4		Muscle 5		Muscle 6		Muscle 7		Muscle 8		Muscle 9		Muscle 10		Muscle 11		Muscle 12		Muscle 13		Muscle 14		Phase			Period	Muscle 1		Muscle 2		Muscle 3		Muscle 4		Muscle 5		Muscle 6		Muscle 7		Muscle 8		Muscle 9
%	Anterior Deltoid (S), %	deviation	Middle Deltoid (S), %	deviation	Posterior Deltoid (S), %	deviation	Upper Trapezius (S), %	deviation	Middle Trapezius (S), %	deviation	Lower Trapezius (S), %	deviation	Serratus Anterior (S), %	deviation	Teres Major (S), %	deviation	Latissimus Dorsi (Lower) (S), %	deviation	Pectoralis Major (Lower) (S), %	deviation					Subscapularis(FW), %	deviation	Rhomboid Major (FW), %	deviation	Abduction, phases			%	Anterior Deltoid (S), %	deviation	Middle Deltoid (S), %	deviation	Posterior Deltoid (S), %	deviation	Upper Trapezius (S), %	deviation	Middle Trapezius (S), %	deviation	Lower Trapezius (S), %	deviation	Serratus Anterior (S), %	deviation	Teres Major (S), %	deviation	Latissimus Dorsi (Lower) (S), %
0	7.21	8.65	1.87	1.92	4.77	2.45	8.52	3.05	4.2	3.07	2.6	0.957	3.17	2.34	24.8	8.99	6.43	1.61	15.2	4.75					2.37	1.08	29.3	2.11	1			0	5.93	4.17	11	6.51	22.5	16.9	21.8	17	8.59	3.65	2.43	0.3	2.23	0.966	15.2	5.99	11.2
1	5.45	6.41	1.97	2.1	4.84	2.69	9.8	3.79	4.22	3.03	2.38	0.821	2.9	1.32	23.2	8.09	6.39	1.64	15.4	4.65					2.35	1.06	29.3	2.13	1			1	7.39	4.66	14.5	7.97	31.6	22.4	26.6	18.4	10	6.07	2.39	0.401	2.76	1.43	13	6.01	11.1
2	4.27	3.33	1.89	1.94	4.87	2.55	11	4.24	4.24	2.94	2.23	0.666	2.66	0.815	25.8	15.4	6.27	1.62	14.7	3.56					2.34	0.899	29.2	2.05	1			2	10.1	5.78	19.6	11.3	43.2	25.5	33.6	17.6	10.9	7.02	2.45	0.462	3.19	1.77	12.1	5.02	11.4
3	3.96	2.14	1.89	1.9	5.51	3.59	13	6.32	4.98	2.74	2.4	0.701	3.22	1.06	22.9	17.7	5.87	1.35	13.6	2.95					2.4	0.839	29.1	1.96	1			3	11.8	6.47	22.7	12.5	48.7	26.6	43.6	18.4	11.9	7.3	2.65	0.54	3.8	1.78	11.8	4.58	11.9
4	4	1.93	1.99	2.13	6.21	4.7	14.4	7.97	4.35	2.36	2.53	0.722	4.43	2.57	21.3	17.5	5.36	0.977	13	2.9					2.34	0.79	28.8	1.59	1			4	14.4	6.44	26.2	11.9	57	22	51.9	19.4	13.3	7.01	2.96	0.708	4.35	1.86	12.1	4.13	12.1
5	4.51	2.2	2.51	2.72	6.68	5.23	15.7	8.58	4.51	2.49	2.59	0.718	5.02	2.6	19.1	14.3	5.22	0.89	12.4	2.28					2.43	0.772	28.6	1.62	1			5	17.8	7.23	32	12.8	64.4	23.1	60.9	20.8	15.3	6.78	3.2	0.807	4.76	1.82	11.7	2.99	12
6	5.44	3.46	3.77	4.62	7.78	6.72	16.9	8.17	4.96	2.91	2.97	0.868	6.93	2.8	15.2	8.74	5.46	0.946	11.3	1.55					2.66	0.922	28.5	1.81	1			6	19.9	7.25	36.7	12.5	68.4	21.1	69.2	25.3	18.4	6.77	3.65	0.882	5.13	1.89	11.7	2.59	12.4
7	6.1	4.25	5.1	4.77	9.11	6.62	16.1	7.32	4.7	2.58	3.23	1.21	8.23	2.94	13.9	7.11	6.1	0.844	11.9	2.57					2.93	0.98	28.4	1.58	1			7	23.2	6.95	41.3	12.4	70.3	17.3	72.5	25.4	20.7	5.21	4.25	0.828	5.54	1.84	12	2.87	13.4
8	6.64	4.49	7.36	6.01	12.2	7.7	16.5	7.39	5.21	2.84	3.5	1.66	8.13	3.04	12	6.49	6.66	1.19	13.3	4.41					2.96	0.933	28.4	1.42	1			8	25.2	6.6	42.2	11.9	72.2	17.2	80.8	25.8	23.7	8.25	5.06	0.926	5.83	1.62	12.6	2.8	14.2
9	7.62	4.56	9.54	5.96	16.3	8.25	17.7	6.82	5.64	3.06	3.76	1.74	9.64	2.56	12.4	6.25	7.26	1.32	14	4.22					3.27	1.22	28.5	1.34	1			9	27.4	7.08	43.3	11.9	72.3	19	85.7	30.4	24.3	7.91	5.29	1.08	6.47	1.3	12.8	2.67	14.2
10	9.45	3.4	12.6	4.91	21.4	8.28	19.8	9.3	6.08	2.86	4.06	1.75	11.9	3.04	12.7	5.43	7.96	1.68	14.3	3.75					3.44	1.43	28.6	1.29	1			10	28.9	7.6	44.2	11.7	73.5	19.4	88.5	29.5	24.5	7.98	5.35	1.12	7.01	1.36	12.9	2.62	14.5
11	11	3.99	15.1	6.03	26.2	8.91	21.6	9.57	7.06	3.02	4.22	1.38	12.9	3.77	11.2	2.38	8.17	1.76	14.2	2.72					3.61	1.42	28.9	1.27	1			11	29.5	7.22	47.4	11.5	75.2	19.7	95	27.4	24.3	9.63	5.47	1.42	7.76	1.48	13.9	3.05	15.1
12	12.7	4.37	16.7	5.6	29.9	8.24	23.2	10.7	7.78	2.7	4.6	1.19	15.1	4.2	11.5	2.15	8.51	2.12	13.5	1.82					4.06	1.21	29	1.47	1			12	30.2	5.69	48.7	9.04	78.2	18.5	98.4	27.9	25.8	12	5.76	1.49	8.08	1.38	14.7	2.5	15.5
13	14.5	4.15	19.2	5.95	32.7	8.27	24.5	12.2	8.96	2.97	5.24	1.35	17.3	4.57	11.8	2.85	8.68	2.51	13.9	1.76					4.87	1.97	29.1	2.13	1			13	31.3	4.69	48.3	8.06	83.6	24.8	102	30	27.5	13.5	6.42	1.72	8.31	1.35	16.3	3.94	15.9
14	16.6	4.14	21.8	5.46	35.6	9.36	28.2	11	10	2.33	5.42	1.33	18.1	4.82	12.4	2.87	8.65	2.42	15	1.71					5.08	2.1	29.4	2.1	1			14	31.5	4.76	47.2	9.23	88.1	29.2	105	30.6	28.2	12.8	7.22	1.37	8.59	1.42	17.2	4	16.1
15	19.8	4.17	24.4	5.6	36.5	8.99	30	10.3	10.5	2.02	5.82	1.32	19.5	4.15	12.3	2.64	9.51	2.82	15	1.45					5.53	1.59	29.4	2.78	1			15	32.1	5.25	49.2	8.82	89.7	28.7	108	27.6	28.6	11.2	7.86	2.05	9.1	1.54	17.6	4.06	16.4
16	22.6	5.64	27.2	5.9	36.3	9.5	33.1	12.2	10.5	2.04	6.19	1.4	20.8	3.67	12.5	2.42	10.1	2.76	14.9	1.09					6.11	2.32	29.4	3.39	1			16	32.9	5.03	51.3	10.1	90.4	32.7	107	22.3	28.5	11.9	8.42	2.39	9.17	1.76	18.9	4.04	16.5
17	25.8	6.92	29.2	5.24	38	6.33	34.6	10	11.1	2.25	6.19	0.951	20.6	3.38	13	1.64	10.6	2.64	14.6	1.3					6.54	2.36	30.2	4.32	1			17	35.8	7.79	54.7	12.5	93	32.2	111	30.1	29.7	11.6	9.52	2.38	8.77	2.31	18.7	4.24	16.5
18	28.9	6.59	33.5	6.66	39	5.3	34.9	10.6	12.5	3.76	7.01	1.51	21.4	3.98	14.1	1.7	11.8	4	14.8	1.78					7.1	2.51	30.3	3.83	1			18	37.2	8.59	55.7	13.5	100	35.3	114	31.9	30.8	11.3	10.9	2.5	9.12	2.39	18.7	3.61	17.1
19	30.1	6.47	37.3	5.12	41.5	4.71	34.5	12.1	14.4	6.31	7.65	2.26	21.5	4.33	15.6	1.91	12.1	4.3	15.9	2.47					8.11	3.4	31.1	3.5	1			19	38.2	8.64	57	12.6	102	33.8	113	29.1	31.4	11.2	12.1	2.78	9.85	1.98	18.9	2.78	17.6
20	30.6	3.91	38.6	6	45.4	8.01	32.3	11.9	15.4	5.87	8.04	2.47	21.5	4.45	16.6	2.15	12.2	4.38	16.4	2.99					8.47	3.54	32.4	3.17	1			20	39.1	8.77	60.2	14.3	103	30.9	112	26.7	30.9	9.51	12.8	2.65	10.6	2.06	18.9	2.7	18.1
21	32.5	5.16	40.2	7.29	51.1	9.03	33.7	12.7	16.6	5.75	8.44	2.17	22.8	4.48	17.7	2.42	13.1	4.15	17.4	2.52					9.09	3.08	33.2	1.4	1			21	41.2	10.4	64.5	18	106	29.5	113	26.7	31.1	9.33	13.4	2.53	11.5	2.42	19.9	2.89	18.8
22	34.2	6.47	37.5	6.92	55.3	9.72	36.5	14.1	16.8	4.89	8.98	2.36	24.6	5.06	18.2	2.57	13.5	4.5	17.6	1.79					10.7	3.93	34.7	2.22	1			22	41.9	10.7	64.8	17.8	111	28.6	116	26.5	32.5	10.2	13.3	2.87	11.7	2.25	19.5	3.37	19.3
23	36.3	7.44	36.8	6.84	58.7	13.1	37.5	13.9	16.4	2.41	9.2	2.61	26.3	5.5	18.8	3.16	13.4	4.31	18.6	1.71					11.4	4.11	34.8	3.1	1			23	42.4	9.49	65.2	16.4	114	27.3	118	24.4	33.7	9.57	13.7	2.79	11.8	2.18	19.3	4.01	19.9
24	37.1	7.44	37.8	5.6	64.1	13.2	40	14.1	16.8	2.61	9.33	2.68	27.9	5.77	19.8	3.61	14.2	4.03	19.4	1.98					12.5	3.65	35.8	3.3	1			24	43.1	7.69	65.5	13.8	122	24.2	116	21.8	33.4	8.55	13.4	2.23	11.8	2.48	20.2	4.65	20.4
25	38.5	6	39	4.68	65.2	13	43.5	14.5	18.4	3.41	10.7	2.58	26.6	7.36	20.4	3.35	14.2	4.86	19.8	1.84					14	4.26	36.9	3.93	1			25	46.2	6.62	66.9	12.8	124	21.6	113	19.2	34.1	7.7	13.3	2.24	12.1	2.88	21.7	5.03	21.3
26	39.7	5.4	40.3	4.08	64.9	11.8	46.3	13.3	21.1	3.97	11.5	2.54	27.8	7.3	21	2.29	15.6	5.07	20.7	1.54					15.3	5.17	37.2	3.91	1			26	48.2	8	66.6	13	124	23.4	118	22.4	37.4	9.14	12.8	2.02	12.7	3.1	23.2	5.14	22.1
27	40.2	5.19	41.3	5.05	65.7	9.86	48	15.6	25.4	6.81	12.5	3.32	30.5	8.86	22.2	1.88	17.3	4.86	20.9	3.19					17.4	6.47	38.8	4.98	1			27	48.8	8.36	67.1	13.7	126	23.9	115	24.8	39.6	10.9	13.2	2.27	12.7	2.94	23.4	4.63	22.3
28	41	5.42	44.8	9.72	68.6	12.8	47	16	28.6	7.74	13.7	3.27	32.4	7.86	23.5	2.32	18.5	4.67	21.6	4.26					20	7.22	39.8	5.53	1			28	49.4	9.32	67.4	13	130	26.2	113	22.5	40	11.2	13.4	3.16	12.4	2.37	24.8	5	22.2
29	44.3	8.9	45.4	11	69.6	11.9	44.6	16	29.2	7.35	13.8	2.84	34.8	9.3	23.9	2.71	20.6	3.69	23.2	4.03					21.3	6.47	40.2	5.25	1			29	50.7	9.36	69.6	12.5	131	28.9	112	22.6	39.8	12.6	13.3	3.12	12.9	2.51	26.5	4.6	23.1
30	46.1	10	46.6	12.7	72	12.5	43.4	12.3	28.9	7.5	13.7	2.88	35.1	9.11	24.5	3.1	21.8	2.64	23.3	3.5					21.9	6.57	40.3	5.33	1			30	51.2	9.04	71.5	15.2	135	31.5	118	19.3	43	15.2	14.3	4.04	13.6	2.37	28.3	3.83	24.3
31	48	9.63	47.8	11.7	69	13.9	44.3	10.2	27.6	5.17	13.9	2.53	36.3	9.06	23.2	3.37	22.3	2.9	23.7	3.13					20.2	4.49	40.1	5.43	1			31	52.7	9.7	72.9	15.9	134	36.9	121	20.3	45	16.2	15	4.73	13.8	1.86	30.1	4.28	25.2
32	49.7	8.35	46.2	8.82	64.6	12.3	47.3	12.1	28	6.2	13.9	3.07	37.9	7.72	22	3.59	22.6	3.54	23.2	2.31					19.7	5.16	39.6	6.04	1			32	52.1	9.68	74.6	16.1	138	36.4	124	23.3	47.5	15.9	15.7	4.51	13.9	2.35	31.2	4.22	27.2
33	49.9	6.1	47.3	9.42	64.3	13.7	48.6	12	28.4	6.73	14.4	3.08	40	8.43	21.6	3.5	21.7	5.2	23.5	2.27					19.7	4.65	40.7	4.62	1			33	52.5	10.1	76.1	18.5	141	36.2	126	24.6	46.8	13.6	16.5	4.46	14.4	2.16	32.4	6.01	28.4
34	51.9	6.65	49.9	11.8	68.2	14.5	51	12.2	30.5	8.9	15	2.54	40.8	8.26	21	2.85	20.8	4.99	24.1	3.14					19.9	3.44	41.8	4.83	1			34	54	9.57	77.6	18.8	141	38.3	132	27.2	47	13.2	16.2	3.49	15.4	1.96	34.9	6.86	30.5
35	55	10.3	52.5	13.2	79.9	9.71	53.3	12.1	30.9	10.8	14.9	2.59	43.9	9.82	21.8	2.8	21.3	4.94	25.4	3.85					20.4	3.98	41.3	4.42	1			35	56	9.15	80.2	19.2	145	37.9	134	30.9	48.2	13.2	16.2	3.23	16.9	2.4	36.6	7.34	33.4
36	59.6	10.2	54.8	11.9	83.3	7.5	54.5	10.6	32.5	9.17	14.9	2.88	45.6	11.4	22.9	3.04	22.7	4.61	26.8	5.37					20.4	3.75	41.6	3.42	1			36	58.8	9.99	85.3	21	148	38.5	138	26.5	50.5	13.5	16.5	2.98	18.2	3.1	39.1	7.42	35.8
37	64.6	10.7	57.2	9.5	85.8	7.84	56.8	8.41	34.1	7.74	15.1	2.57	48.1	13	24.2	3.62	24.7	3.97	27.3	5.95					20.5	3.47	42.3	3.49	1			37	60.6	9.78	86.2	22.1	150	40.2	135	32.6	50.7	13.8	15.8	3.22	18.6	3.73	39.8	7.34	37.2
38	64.5	12	56.6	8.14	86.7	10.4	60.3	12	35.6	7.78	14.9	2.49	53.4	15.3	25.9	5.18	26.9	5.04	28	6.5					21.1	2.99	43.2	2.72	1			38	61.6	8.39	87.2	21.2	147	39	139	37.8	51.8	13.4	16.3	3.23	18.8	4.06	42	7.3	39.5
39	65	9.81	54.6	8.93	80.1	10.5	61.3	13.3	34.9	7.84	15.2	2.12	57.9	13	27.2	6.51	27.7	5.32	28	5.44					20.8	2.42	44.1	2.72	1			39	62.8	8.54	89.2	20	145	39.4	140	38.3	55.1	14.2	16.2	2.65	19	4.1	44.4	7.27	40.9
40	66	8.92	54.5	7.96	81	14.5	61.5	12.4	36	6.3	15.9	1.76	60.7	11.2	30.1	8.51	28.5	3.89	28.5	5.59					20.8	2.1	47.4	4.18	1			40	65.2	8.44	94.2	17.1	148	35.1	135	37.1	57.9	14.7	16.5	2.35	19	4.38	46.7	7.14	41.7
41	67.3	11	52.9	9.35	80.9	16.8	63.1	11.4	37.8	8.97	16.4	1.53	63.5	11.8	35.6	12.3	28.8	4.02	28.7	5.83					21.6	2.79	49.2	7.09	1			41	67.4	8.71	99.3	16.6	157	34.7	137	35.1	61.6	15.8	17.2	2.09	19.1	4.33	47.6	7.69	42.3
42	71.5	12.5	53.5	7.24	79.7	16.8	64.3	12.7	39.9	10.9	16.3	1.91	62.4	13	45.7	26.2	28	5.3	28.6	6.72					22.4	3.38	50.2	11.3	1			42	69	8	101	14	162	39.2	140	38.8	64.2	15.7	18.7	2.44	19	4.15	49	7.82	42.4
43	74.4	14.9	55.2	5.45	83.2	16.3	65.8	14.4	43.8	12.8	16.3	1.57	61.7	12.7	50.3	29.1	28.3	5.61	28.7	6.88					23.7	3.05	51.2	11.6	1			43	68.3	8.96	97.4	13.4	160	38.5	134	39.8	65.6	13.7	19.4	3.36	18.8	4.29	50.1	9.31	43
44	72.4	13.9	56.8	6.38	80.7	13.1	68.3	16.2	45.7	13.3	16.5	2.61	64.3	14	55.6	35.4	30.1	3.65	28.8	5.28					24.2	3	52	11.1	1			44	69.8	9.76	101	11.6	159	39.2	131	42.2	70.8	15.7	20.1	3.59	19	4.2	50.2	9.23	42.3
45	69.9	12.4	59.3	6.59	81.6	10.5	66.8	19.2	46.6	11.7	16.7	2.9	65.5	16.6	62.8	31.1	31.5	3.83	28.4	4.9					25.8	4.52	52.9	10.7	1			45	70.1	10.3	101	11	156	40.3	125	43.1	73	18.3	20.4	3.65	19.9	3.77	51.4	9.96	44
46	68.6	12.2	60.2	6.81	79.8	8.71	63.9	23.4	44.5	10.3	17.1	3.23	68.2	15.8	65.4	25.1	35.8	5.26	29.3	4.18					27.3	5.6	54	8.95	1			46	71.4	11.7	104	16.4	166	44.8	126	43.7	79.9	22.5	20.5	4.09	21.1	3.35	52.8	11.5	47.2
47	64.2	8.66	60.3	12.4	78.9	13.6	64.4	25.1	46.2	10.6	17.7	3.2	69.1	13.8	72.8	24	38.1	6.14	31.2	4.5					29.5	7.47	55.7	9.21	1			47	72.5	11.8	105	18.7	171	44.3	126	38.7	82.1	25	20.9	5.26	21.9	3.54	54.5	11.4	51.6
48	66.3	9.49	60.3	10.9	80.3	15.8	65.5	24.2	47	11.6	18.3	2.94	70.9	12.9	79.8	32.9	38.4	6.65	32.9	4.88					34.9	12.5	58.1	10.3	1			48	72	12.1	104	18.4	167	40.6	125	39.2	86.8	27.5	21.7	5.82	22.6	4.82	55.7	12	56
49	71.4	8.39	60.3	9.97	77.9	15.9	64.1	21.4	48.1	13.1	19.2	2.46	74.3	15.6	85.9	36.4	39	6.26	32.8	4.84					37.7	13.9	61.5	8.06	1			49	71.8	11.4	105	20.7	160	41.8	125	39.1	88.7	32.7	22.9	6.44	24.3	4.48	58.2	12.3	60
50	72.6	9.57	62	8.73	80.6	17.4	64	21.2	49.4	14.2	19.8	3.24	81.4	19.7	90.7	32.3	39.6	6.79	33.5	4.06					39.5	14.7	60.5	7.91	1			50	72.7	11.6	108	20	157	44.8	121	36.7	87.1	32.9	23.2	6.15	25.3	4.35	57.9	11.9	61.3
51	76.6	12.5	61.5	10.4	77.9	17.3	66.4	21.8	50.9	14.4	20.9	3.91	86.3	23.2	98.2	35.9	42	5.7	32.9	4.18					40.5	13.9	60.7	6.42	1			51	72.1	12.1	112	23.8	158	44.1	119	35.7	87	32.2	23.6	6.46	25.7	4.37	58.6	12.7	63.4
52	76.9	12	63.1	9.31	78	15.9	68.4	18.4	52.1	13.9	21.4	4.51	93.8	19.3	94.1	33.4	43.5	5.59	33.2	5.75					40.6	11.5	59.7	8.37	1			52	77.4	11.9	121	26.3	166	44.4	120	40.1	90.3	30.9	25.1	6.79	26.9	4.94	59.7	13.3	65.9
53	74	11	62	9.14	78.7	14.7	68.3	19.7	55.6	9.92	21.8	4.14	95.6	17.1	95	35.2	43.4	6.1	36.3	6.87					41.3	11.9	59.5	6.88	1			53	79	12.2	122	24.2	164	43.4	115	44.8	94.1	35.4	28.6	8.28	27.9	5.65	60.4	16.3	67.7
54	75.6	10.9	58.4	7.47	76.6	12.6	75.3	12.4	53.8	10.3	22	4.02	103	19.6	97.4	36.5	46.4	10.2	36.9	7.1					44.3	11.7	61.8	8.73	1			54	79	14.1	121	22.5	158	40	112	42.3	98.1	40.7	31.3	10.2	28.4	5.24	61	17	69.2
55	73.9	8.11	63.2	13	81.3	14.2	75.4	6.64	54	13.5	21.7	4.22	108	24.4	94.5	36.3	50.4	15.9	38.4	6.63					48.7	13.4	64	11.4	1			55	79.4	14.8	121	21.3	156	40.9	111	39.8	96.7	42.6	33.2	10.7	28.5	5.74	62.6	15.4	71.3
56	77.1	7.26	65.1	14.3	83.8	14.4	75.7	12.9	55.3	17	22.1	5.12	108	31	98.4	38.5	55.2	18.5	39.4	4.84					53.9	17.3	66.6	12	1			56	80.9	16.9	122	21.5	153	40.9	107	40.1	96.2	42.9	35.1	9.47	28.7	7.7	62.5	15.5	72.7
57	77.1	9.18	66.9	14.4	82.8	12.6	81.2	19.6	54.8	17.7	22.1	4.7	114	37.6	89.1	33.9	58.8	21.2	39.7	4.89					55.9	16.6	67.1	13.7	1			57	82.6	16.2	123	22.6	154	41.8	108	38.7	99	44	38.3	9.26	29.4	7.51	64.4	14.8	75.4
58	76	12.4	71.1	14.4	86.3	15.2	78.1	23.7	56.9	17.9	23.5	5.22	114	32.3	87.9	25.7	62.2	16.4	42	7.53					56.6	17.4	67.1	12.2	1			58	81.4	13.3	118	20	154	41.9	106	37.9	102	43.6	40.8	9.89	30.5	6.69	67.3	12.8	78.2
59	76.7	10.7	69.5	8.54	85.4	14.1	78	22.4	58.2	16	24.6	4.63	113	26	83.8	21.8	63.5	13.8	42.3	8.49					54.9	16	66.1	10.1	1			59	83.6	13.9	121	21.9	153	40.5	103	31.6	105	34.5	44.6	7.88	32.2	7.39	70.5	10.5	81.6
60	78.4	10.1	75.4	12.1	87.8	14.3	76.6	24.5	59.5	15.8	26.2	5.4	113	22.9	76.1	17.4	62.5	13.3	42.5	7.93					53.6	16.1	65.5	11.3	1			60	85.7	15.9	125	26.6	147	36.7	97.4	25.4	107	32.4	46.8	7.47	33.9	9.45	72.2	8.93	83.3
61	84.3	14.2	76.8	13.6	91.3	14.5	79.3	24.6	60.3	16.4	27.1	5.71	107	29.1	76.2	18.7	60.7	14.5	41.6	6.81					54.6	16.3	67.3	10	1			61	91.8	17.3	134	30.4	148	34.6	95.5	24.5	112	34.1	50	7.99	36.7	9.19	71.9	11	86.2
62	86.3	13.8	77.9	14.7	92.2	10.8	78.6	24.5	60.5	16.7	27	3.75	103	29.5	73.9	16	59.1	16.7	40.9	4.94					56.6	17.3	69.8	11	1			62	94.5	16.7	138	33.5	155	36.7	90.3	20	119	37.3	51.3	8.27	37.9	7.19	71.9	11.7	87.1
63	91.4	16.7	77.9	15.9	97.8	9.5	81.2	22.7	59	15.6	28.4	5.22	103	26.3	79	21.1	58.4	18.5	40.5	4.93					60.3	17.6	72.4	12.6	1			63	100	16.4	146	36.7	157	38.8	90.3	18.2	124	34.9	52.9	8.13	39.7	7.34	73.2	12	89.6
64	91.9	17.5	73.2	11.5	94.7	15.2	81.4	22.2	58	16.7	29.4	7.18	106	20.9	84	27.7	65	20.2	41.4	5.82					62.2	18.6	73.2	12.7	1			64	101	16.8	148	37.7	157	39.9	88.6	18.2	133	36.7	55	8.8	41.8	8.63	75.3	11.5	91.2
65	92.4	17.1	75.5	12.8	93.4	17.4	77.1	18.3	60.5	15	30.3	8.68	101	17.4	82.6	26.4	68.1	19.5	41.8	6.04					64.3	16.1	73.8	12.5	1			65	106	19.3	151	39.5	158	38.9	88.7	15.3	142	41.2	56.9	9.15	43.5	9.79	74.6	10.3	90.7
66	92.8	18	78.7	14.3	93.8	18.5	76.3	16.8	60.4	15.5	31.5	8.63	99.3	18.2	82.4	24.6	69	18.5	41.3	5.76					63.2	14.8	72.4	12.6	1			66	110	25.9	152	45.2	163	41.8	89.7	16.8	148	44.8	58.3	10.1	44.6	10.4	72.8	9.32	90.8
67	93.2	20.9	82.4	14.1	93.2	21.6	77.5	13.7	62.4	15.4	33	7.58	101	18.8	79.7	22.1	71.4	14.9	41.4	5.17					61.2	14.1	70.6	13.5	1			67	114	31.1	159	47.3	178	42	89.4	18.2	155	45.2	59.6	10.5	47.4	10.6	72.3	8.04	92.2
68	95.4	23.2	84.7	12.7	96.8	17.3	78.3	13.7	62	15	31.6	6.53	95.7	18.6	83.1	27.3	71.9	15.4	40.8	5.72					60.7	14.4	66.9	11	1			68	122	37.1	169	49.2	191	46.3	90.5	15.4	158	45.5	63.4	11.6	53.1	14	73.3	7.53	95.1
69	98.1	22.3	85	11.9	98.7	14.5	77	16.7	62.4	15.4	32.5	7.12	99	18.8	83.4	28.6	76.8	22.5	43.4	7.47					58.7	15.1	70	12.6	1			69	129	46.3	173	53.2	197	47.3	89.1	13.2	167	47.8	69	13	58.9	19.1	75.5	8.32	99.8
70	99.9	19.1	86.1	11.7	97	14.7	82.2	19	63	15.5	34.8	8.23	101	17.9	83.2	25.4	78.6	23.5	44.3	8.94					59.8	13.2	73.3	14.2	1			70	131	47.6	179	55.4	198	53.2	90.1	12.9	177	44.5	72.7	12.5	66.8	22.2	79.5	9.44	106
71	97.3	13.8	84.5	11.5	91.9	13.9	76.9	17.2	62.2	16.2	36.1	11.1	94.8	14.9	79.1	19.2	77.7	18.3	43.9	7.49					57.3	13	72.8	14.3	1			71	138	49.5	189	59.2	209	63.3	89.5	14.2	183	42.2	75.7	10.7	74.4	23.6	82.8	9.81	115
72	94.7	10.7	87	14.8	91	16.4	76.2	19	62.5	16.3	37.8	11.3	91.3	15.8	74.2	12.8	75.2	15.1	43.1	8.66					58.1	13.5	77	15	1			72	140	47.7	197	59.5	214	63.7	89.2	15.6	188	37.2	77.9	11.5	79.4	24.5	85.4	13.1	121
73	89	11.1	84.9	16	84.7	15.8	75.8	17.9	59.9	16.9	39.3	9.81	86.3	16.5	71.8	13.9	70.8	13.2	40.7	8.45					61.2	13.7	75	14	1			73	145	43.1	204	59.7	221	62.6	89.2	16.3	197	31	83.2	15.8	82.5	23.7	87.2	16.4	123
74	89.4	10.6	82.2	16.3	85.5	15.2	70.9	21.2	61.2	15.5	40.8	8.01	82.5	16.9	69.4	14.3	75.1	14.9	41.8	8.35					60	13.7	73.9	12.9	1			74	154	42.2	211	60.9	223	62.3	89.4	16.4	198	31.2	89.1	18.1	85.4	22.3	88.9	18.1	126
75	93.3	9.21	82.6	13.1	88.6	16	76.2	22.5	62.4	15.8	41	8.74	81.8	19.3	65.3	11.6	79	17.9	42.5	8.78					61	12.8	74.6	12.3	1			75	157	39.1	218	53.9	222	54.4	88.7	16.8	199	28.2	90.8	19.4	85.7	21.8	89.6	19.2	125
76	93.5	7.86	79.5	12.5	92.7	18.2	78.3	20.4	62.4	16.1	41.6	9.88	86.7	16.8	58.2	11.4	89	19.3	44.1	8.7					60.7	11.8	74.9	12.1	1			76	169	44.2	233	51.7	240	44.2	88.4	17.2	201	29.1	91.8	20.3	87.3	19.2	91.9	18.6	127
77	96.1	4.94	78.8	15.3	96.6	16.8	79.5	17	64.1	16.7	44.2	11.7	87.4	15.8	53.9	11	94.9	18.9	46.1	9.18					60.1	11.5	76.8	12.5	1			77	176	44.6	243	46.8	259	38	88.6	15.8	202	29.7	96.1	20.8	88.4	14.7	91.6	17.6	130
78	96.3	8.22	79.6	22.9	96.6	15.9	78.2	14.8	65.2	16.6	45	13.3	87.7	11.5	50.5	11.3	95.9	20.6	47	9.15					59.9	9.87	75.6	13.1	1			78	186	43.4	255	47.7	270	37	87.6	14.9	199	35.5	99	21.6	88.3	14.8	91.3	16.8	129
79	94.3	7.54	83.1	22.9	96.2	15.8	76.6	14.8	64.4	17.4	44.7	13.1	87.6	8.44	48.9	12.2	95.4	20.9	47	9.9					60.9	10.7	76.8	16.4	1			79	193	43.7	265	47	276	39	90.6	16.3	201	33.2	102	21.9	89.3	16.1	95.2	18.2	128
80	92.7	10.5	83.7	22.2	91.9	11.5	79.1	19	66.1	17.4	46.9	13.5	87.3	11.6	51.8	14.8	96.2	28.4	47.4	9.29					58.8	9.98	77.6	16.2	1			80	196	43.7	274	45.3	281	37.2	92.3	16.9	205	30.7	102	20.8	92.5	16.3	98.6	17.3	131
81	92.2	12.2	82	16.7	88.7	13.7	77.9	17.1	65.7	17.5	47.4	13.8	84.6	15.9	54.9	15.1	96.9	28.3	48.9	8.08					57	10.7	76.3	15.2	1			81	203	48.3	285	48.8	299	45.7	94.1	19	218	29.2	103	22.2	96.7	17.9	103	16.3	138
82	90.7	13	79.3	12.5	87.4	12.5	81.1	19.8	69.7	24.5	50.3	16.6	80	20.4	53.1	14.2	95.1	25.9	47.2	6.38					55.7	9.7	79.3	17.7	1			82	213	43.7	297	44.9	323	66.2	97.3	17.8	227	23.9	105	22	98.4	18.8	106	15.3	141
83	91.5	18.9	78.3	12.8	85.4	9.87	78.8	15.3	72.9	31	54.7	18.1	76.8	18.1	52.4	13.4	93.3	20.3	45.4	5.34					55.7	10.8	79.6	19.2	1			83	218	37	306	37.7	325	66.9	98.1	17.7	231	26.8	108	17.3	101	19.2	110	14.9	143
84	91.4	17.6	77.1	16.3	86.8	14	74	13.1	73	31.9	57.8	19.6	72	9.49	48	13	83.4	17.3	47.7	10.1					56.2	11.1	79.2	18.8	1			84	220	39.2	309	45.5	320	68.7	98	19.7	234	29.4	108	16	101	22.5	115	13.7	144
85	88.4	15.8	79.9	15.7	89.7	18.8	70.9	14	76.9	30	62.1	21.1	71.8	7.54	43.6	12.9	87	18.4	50.3	21.3					55.9	10.7	81.9	21.1	1			85	235	45.2	323	42.1	321	68.7	102	18.6	241	33	109	17.6	101	22	118	17.1	143
86	85.9	13.6	80.7	18	93.9	25.2	70.3	15.4	72.4	23.5	62.4	21.5	75.5	11.1	43.2	14.4	94.7	24.6	52.7	21.3					55.4	10.8	82.7	23.5	1			86	239	51.8	324	48	330	64.4	103	16.5	243	30.6	108	19	102	20.4	118	17.8	144
87	85.2	11.2	79.5	17.8	98	27.1	76.9	17.7	67.3	20.6	60.6	22.8	75.9	13.2	43.2	13.5	102	33.6	58.2	28.7					53.1	10.5	80	22.5	1			87	238	52.9	326	53.4	351	75.3	99.8	15.3	243	34.6	107	20.6	99.2	18.1	119	19.4	141
88	86.5	14.1	82.2	16.4	99.5	25.4	75.5	18.7	65	20.9	57.8	21.8	73.1	15.6	40.2	11	97.6	37	59.3	30.3					50.6	11.3	79.9	20.4	1			88	239	48.4	332	49.8	350	73.6	99.3	15.7	241	41.1	106	19.9	98.1	16.3	118	20.4	138
89	85.6	16.2	78.9	17.7	96.9	22.7	82	24	63	18.3	56.6	18.1	76.8	16.9	38.5	10.7	98.1	34.8	57.5	29.1					50.1	9.5	78.6	14.6	1			89	238	40.9	334	42.5	352	70.2	96.9	16.3	231	41.1	104	18.6	98.9	15.9	117	22.3	139
90	86.1	15.7	76.9	17.7	94.1	26.3	82.5	24.2	64.5	18.3	55.4	18	79	14.9	35.2	8.21	97.5	27.6	56.3	27.1					49.3	8.86	76.6	12.7	1			90	238	36.3	340	39.4	367	79.6	93.5	15.5	228	44.6	103	18.7	98	18.4	116	26.7	139
91	79.5	13.9	73.1	17	87.5	27.3	75	21.9	62.2	16.1	53.4	15.5	80.1	17.1	31.8	6.94	90.9	22.6	49.7	23.7					47	9.41	77.3	11.7	1			91	239	31.3	336	42.8	372	82.5	91.2	16.3	222	47.1	102	16.4	98.8	17.7	112	28.2	138
92	70.9	15.4	68.4	18	81.9	26.7	78.1	19.8	62.6	17.8	54.3	14.1	79.9	16.8	31.3	6.62	89	19.8	48.3	21					48.1	7.94	76.6	11.6	1			92	223	26.9	324	45.1	373	84	86	15.2	216	44.6	98	12.2	101	16.4	108	22.9	139
93	64.7	14.1	69.6	18.8	82.4	27.1	73.7	18	63	20.3	50	13.4	73.1	14.4	29.9	4.83	81.4	15.7	46.9	23.5					46.5	8.77	74.5	14.2	1			93	213	24.5	310	40.5	367	93.7	77.6	13.8	212	40.9	99.9	14.2	100	16.3	103	23.5	138
94	62.1	8.35	68.2	18.2	83.2	22.4	70.3	14.6	61.6	17.8	46.6	11.4	70.6	16.2	29.3	3.77	76.8	17.1	45	23.9					43.9	8.72	70.4	12.6	1			94	204	28.5	292	42.1	347	92.1	73.1	14.7	200	37.8	99.6	16.8	98.5	15.7	97.7	22.1	134
95	61.9	11.4	65.1	19.2	81.2	22.4	70.6	13.5	63.9	19.5	46.8	13.7	65.9	18.2	26.6	3.45	71.1	17	42.8	23.1					43.2	8.51	67.5	11	1			95	189	34.5	271	46.1	329	89	66.8	15.2	196	31.8	98.8	18.3	95.8	15.6	90	21	128
96	64.6	16.8	62.7	17.1	84	22.5	67.3	14.3	63.4	22.1	45.8	14.6	65.3	21	26.9	2.9	71.2	19.1	37.4	13.6					39.5	7.61	63.6	9.43	1			96	172	40.2	254	50.5	316	93.3	58.4	14.8	188	31	97.3	18.2	91.8	19.4	83.2	19.7	121
97	64.7	17	56.5	18.5	76.2	21	68.1	12.3	57.2	23	43.8	14.3	64.5	21.6	26.5	3.28	69.3	17.5	34.1	8.94					35.9	6.77	60.7	9.2	1			97	157	35.7	230	45.9	289	87.8	52.6	14.1	174	33	91.8	21.3	84.4	17.3	73.2	16.2	112
98	61.5	18.5	56.9	16.9	74.5	20.5	67.1	16.4	53.1	24.3	42.1	14.2	58.4	18.1	26.3	4.02	66.7	14.4	31.5	5.65					35.7	6.65	60.2	9.63	1			98	143	29	208	41.8	268	86.9	47.2	13.3	163	37.8	85.8	22.5	75.3	20.5	65.6	16	101
99	60.8	12.9	57.4	14.4	71.5	15.7	70.7	18.3	45.3	20	38.7	11.8	58	13.7	26.5	4.63	67.7	17.1	32.2	5.47					32.6	6.34	57.9	10.5	1			99	129	28.6	190	41.8	250	86.9	42	11.3	144	42.9	79.9	20.7	67.4	21.1	57.3	17	89.9
0	55.8	9.75	55.7	13	68.1	13.4	68	17.3	42.9	11	36.2	5.94	54.2	12	26.1	5.32	63.6	18.3	30.7	5.85					32.3	4.47	57.4	12	1			0	113	25.9	177	39.4	226	72.5	37.8	9.74	125	34.9	71.4	17.4	61.6	21.8	51.2	17.7	81.3
1	54.7	9.44	54.7	12.8	64.2	14.6	67.8	14.9	43.9	11	38.5	9.06	54.2	12	25.9	4.79	63.9	18.8	29.7	5.34					32.3	5.19	55.6	12.2	1			1	100	21.5	156	40.2	196	63.1	33.5	7.59	107	31.5	61.9	14.2	53.8	23.2	46.4	15.7	71.9
2	54.7	8.28	54.1	9.54	63.7	14.3	63.5	12.2	44.3	7.67	38.9	13.1	55.8	14.1	25.2	5.04	66	20	29.2	3.43					31.6	2.96	53.6	11.1	1			2	88.4	20.7	140	38.1	169	57.5	30.1	6.38	91.2	27.6	53	15.6	46.4	19.3	41.9	14.3	63.4
3	54.1	7.07	54.4	7.63	64.5	12.7	57.9	11.5	44.8	7.44	39.6	15.1	56.3	16.5	25.7	4.98	65.3	21.2	29	4.09					30.2	2.04	54.3	11.2	1			3	72.9	22.4	112	24.9	139	32.6	28	5.34	74.5	25	44.1	11.9	39.5	14.5	36.5	12	54.4
4	52.5	7.58	54.8	7.79	63	13.5	52.7	8.1	44.4	7.32	38	16.2	56.5	14.8	25.4	5.22	66.6	20.1	28.7	5.41					30.2	3.33	53.3	9.72	1			4	60.1	13.3	100	23	128	28.2	26.8	4.9	60.9	18.6	34.8	9.27	36.4	12.3	32.7	7.88	49
5	52.7	10.5	55.2	7.99	64.1	12.8	51.2	11.4	43.1	9.86	35.9	15.4	55.4	12.1	25	5.59	66.6	19.1	28.4	6.16					28.9	5.27	52	6.57	1			5	54.3	8.38	93.9	19.5	121	30.6	25.6	4.88	51	15.3	29.2	8.67	33.4	8.14	30	6.03	48.5
6	52	12	55.3	8.89	66.8	15.4	45.7	13.6	42.1	11.4	32.4	14.2	54.3	10.9	24	5.58	64.9	18.4	27.4	5.33					28.5	5.57	53	6.88	1			6	52	6.09	90	16	114	26.9	26	5.2	50	13.3	28.5	8.87	29.2	6.91	27.3	4.52	44.5
7	52.5	10.8	55.1	9.52	67.8	15.4	44.5	11.3	41.3	11.8	31.5	12.6	51.3	7.7	24.2	5.22	59.5	15.2	25.9	4.9					28.2	4.98	52.6	6.81	1			7	51.6	6.74	87.2	13.8	105	24.6	25.6	5.64	46.1	9.04	26.4	7.57	27.5	6.69	26	5.85	42.6
8	53.5	11.5	53.8	8.63	69.4	12.9	43.9	11.9	39	8.51	29.2	7.16	50.1	9.6	24.2	6.64	56.1	14.4	25.3	3.74					27	4.08	50.4	5.88	1			8	51.9	7.24	85.3	17	99	27.6	26.1	5.5	43.5	10.5	24.8	5.89	27.6	7.12	24.4	6.69	41.6
9	56.4	10.9	53.2	10.1	71.4	11.1	42.6	11.7	39.8	9.11	30.9	8.08	50.4	14.1	24	5.81	59.3	15.4	25.4	3.46					26.8	3.15	50.2	7.89	1			9	52.5	5.56	87.7	15.6	95.5	26.9	27.7	5.35	41.4	9.12	22.8	2.95	27.6	8.22	23.7	5.66	41.6
10	59.7	9.87	55.5	9.39	71.3	11.4	42.9	12.8	39.2	8.24	30.8	7.2	53.1	11.4	23.3	3.96	61.7	11.8	26	3.54					26.7	3.67	48.9	8.33	1			10	53.7	6.14	87.9	14.8	91	20.9	27.6	5.56	39.9	8.69	21.7	3.19	26.7	7.23	22.9	5.52	40.2
11	59.3	12	55.6	9.19	70.2	9.2	42.2	15.7	40.5	8.63	31.7	9.19	51.7	9.21	23.9	3.31	61.6	10.1	26	3.27					25.7	2.95	50.8	7.49	1			11	56.1	10.1	87.7	17.1	86.5	21.7	26.9	5.83	39.4	10	21.6	4.42	24.8	5.91	23.1	4.42	38
12	58	11.1	54.9	10.8	68.1	9.98	41	16.3	41.5	8	31.5	10.2	52.5	10.5	23.3	3.38	62.4	12.9	26.2	3.55					25.9	3.56	50.1	6.01	1			12	56.6	11.1	89.4	15	88.7	23.7	27.3	5.82	36.8	10.1	20.3	4.04	24.8	6.2	23.1	3.73	37.2
13	57.1	10.8	54.2	13	66.5	10.9	40.4	14.6	41.7	6.93	31.5	11.5	56.1	11.5	22.1	3.01	65.4	16.3	26.2	5.09					26.1	4.2	50.8	5.37	1			13	55.6	10.2	88	13.6	86.9	25.4	28.4	6.97	34.9	9.58	18.7	4.7	25.6	6.07	23.3	4.4	38.8
14	56.8	12.3	52.8	12.8	63.6	10.4	37.5	14.8	42.7	9.98	30.7	10.8	52.7	9.41	19.8	2.67	59.5	13.1	25.9	4.57					25.6	3.64	51	6.27	1			14	55.7	10.9	89.7	14.3	84.2	25.4	29.3	7.66	33.7	7.44	17.3	5	25	5.54	23	4.49	38.1
15	55	10.5	50.7	13	62.7	10.2	38.2	16	40.6	12.6	27.9	9.48	50.4	9.58	18.5	2.4	57.9	12.4	25.6	3.67					23.8	2.17	49.2	6.81	1			15	55.7	12.2	90.5	16.1	84	24.7	29.4	7.93	33.7	7.58	17	4.48	23.8	4.72	22.5	3.9	37.1
16	54.6	10.5	50.1	12	60.8	9.43	36.7	9.61	39.8	10.4	26.4	9.19	53.7	11.7	17.2	2.25	61.7	14.4	25.6	4.62					23.1	1.97	48.9	6.02	1			16	53.7	12.2	87.9	16.4	80	20.9	32.6	9.19	34	8.49	17.1	3.94	24.2	4.5	22.3	3.2	37.5
17	55.2	10.2	50.7	10.9	62.8	11.1	37	8.23	39.1	8.88	26.1	7.41	54	11.1	16.9	1.88	61.9	16.5	25.5	5.98					23.6	2.38	49.7	8.27	1			17	52.1	9.01	87.2	13.9	76.9	18.5	35.6	10.8	31.9	6.05	16.8	3.67	24	5.4	21.5	3.31	37.6
18	55.9	11	49	10.1	62.9	12	37.6	7.59	36.4	9.12	24.5	6.36	51	9.47	17	2.34	59.3	13.7	24.6	5.82					23.7	2.21	50.1	8.34	1			18	55.1	8.43	89.8	12.8	74.3	15.8	37.4	12.3	30.4	3.24	15.5	3.04	22.6	5.28	21	3.24	36.2
19	54.6	12.2	49.6	10.4	63.8	11.4	38.2	10.4	35.4	8.76	23.3	6.68	50.8	10.9	18.3	2.75	60.8	14.9	25.9	5.11					24.4	4.1	49.3	7.29	1			19	54.8	9.7	88.7	13.3	71.7	12.9	37.9	11.3	29.6	3.14	14.5	2.69	20.1	5.13	20.3	3.02	33.1
20	54.3	10.4	50	7.31	63.5	10.1	36.4	9.36	35.1	7.74	23.3	6.3	48.6	11.8	18.2	2.53	59.2	16.7	25.7	5.24					25.1	3.75	48.2	5.95	1			20	53.6	10.3	87.6	12.6	69.8	12.3	38.6	11.3	28.4	3.61	13.6	2.24	18.3	4.69	18.9	1.94	31.5
21	53.7	6.94	49.6	7.23	63.8	8.74	32.3	9.13	36.2	7.58	24	6.41	45.4	8.89	18.2	2	55.3	14	25.2	4.35					25.6	4.67	48.9	6.12	1			21	51.8	9.63	84.1	13.7	70	13.4	42.4	12.7	28.7	3.62	13.1	2.13	16.9	4.32	18.8	2.7	30.5
22	55.2	7.45	49.3	7.55	62.3	7.86	34	11.3	37.5	6.9	24.3	5.77	44	3.51	18.1	2.05	52.3	12.1	24.8	3.98					25.5	4.85	47.1	4.27	1			22	52.6	9.34	82.7	11.1	70.4	14.4	42.7	14.2	28.8	3.52	12.9	2.11	15.4	3.71	18.2	2.64	28.6
23	54	7.34	48.6	7.26	59.3	7.47	35	12.7	36.5	5.88	24.3	7.43	42.2	5.87	17.7	2.1	49.8	12.5	24.3	3.45					25	4.19	44.5	3.43	1			23	53.8	10.1	82.9	12.6	71.7	16.1	44.4	17.4	27.7	3.81	11.9	2.32	13.9	2.23	18.4	2.68	28.1
24	53.6	7.22	47	10.1	58.7	9.47	34.3	11.6	35.1	5.86	22.7	7.3	41.1	7.2	16.9	2.24	46.7	12.8	23	2.53					24.1	4.01	44.2	3.76	1			24	50	9.67	75	12	69.1	12.8	45.1	15.8	26.2	4.39	11.1	2.67	13.7	2.28	18.8	3.02	27.9
25	53.1	8.94	44.8	8.2	59.8	12.3	32.8	11.6	35.6	5.07	21.7	6.68	40.4	6.77	17.2	2.28	45.6	12.6	23.5	2.8					24.4	4.43	43.2	3.1	1			25	48.8	10.9	71.9	12.8	67.8	11.3	46.6	15	25.6	4.52	10.7	2.52	13.5	2.51	18.4	3.24	27
26	52	9.69	43.9	7.1	58.6	12.4	34.1	10.4	36.2	5.73	21	5.46	41.7	6.49	18.1	1.84	45.5	10.1	23	2.15					24.6	5.07	42.8	5.93	1			26	49.4	9.86	73.5	10.7	69	12.4	48.6	16	25.5	4.29	10.2	2.67	13.6	2.39	17.9	3.49	26.5
27	51.9	8.36	45.5	8.54	56.7	12.2	32.5	8.22	36.9	9.8	19.6	6.95	42.2	6.94	19.1	1.92	46	10.2	22.9	2.64					24.6	5.81	41.8	6.65	1			27	50.9	11.8	74.6	12.4	70.5	12.9	49.5	16.3	25	4.03	10.2	3.06	13.3	2.12	17.4	3.42	25.1
28	52.8	8.12	45.9	8.1	55.8	11.9	29.7	4.52	37.4	10.2	19.1	6.48	43.3	7.28	20.8	2.98	47.5	11.4	23.4	3.69					24.1	6.19	41.6	5.47	1			28	51.6	14.3	75.4	15.6	70.5	18.2	51.4	16.8	23.9	3.76	9.8	2.96	13.4	1.49	17	3.03	24.8
29	51.8	8.65	43.2	6.56	52.9	10.6	30.7	4.9	35.3	11.8	19	6.58	42.9	7.48	21.2	4.43	47.4	11.8	22.8	4.55					23.9	6.46	40.1	5.41	1			29	50.6	15.1	74.4	15.4	69.6	19.2	53.1	14.8	23.6	3.27	9.39	2.5	13.5	1.94	17	2.9	24.9
30	50.9	7.59	43.2	7.32	47	5.89	29.5	6.81	36.8	10.1	18.8	5.86	43.8	7.33	21.3	4.69	44.5	11	20.9	4.95					22.9	5.97	41.1	4.38	1			30	50.1	14.6	73.9	13.1	69.4	16	53.1	12.2	23.9	3.27	9.82	2.28	12.7	2.9	16.2	2.29	24.1
31	49.2	7.28	40.9	6.79	43.7	6.95	28.4	7.35	35.7	8.82	18	5.3	42.1	6.15	20	5.19	43.3	10.7	21.2	4.66					23.1	5.37	39.3	4.47	1			31	47	13.1	71.3	12.9	67.2	16	53.4	12.6	24	3.3	9.65	2.29	12.1	2.74	15.9	1.84	23.4
32	47.3	6.87	39.9	7.8	42.2	4.64	30.3	8.45	32.5	5.61	16	3.69	40.8	6.74	19.4	5.56	40.9	9.86	21.2	3.76					23	5.71	38.5	4.35	1			32	46.4	11.3	71.7	12.6	67.4	16.7	54.7	14.3	24.7	2.13	9.35	2.23	12.2	2.28	16.1	1.97	23.3
33	47	7.85	40.3	7	44.2	5.05	30.8	7.28	33.8	6.77	15.7	3.33	41.4	9.78	18.8	4.37	36.8	9.43	20.6	2.31					22.2	5.29	39.7	5.04	1			33	43.8	11.1	67.2	12.7	64.6	15.8	54.1	15.2	24.4	2.82	8.77	1.99	11.7	2.15	15.4	2.01	22.3
34	44.4	5.82	39.4	6.68	45.1	5.66	30.8	7.63	37.3	9.41	16.9	5.08	44.9	9.97	20.4	5.87	35.2	8.8	20.1	2.11					23.4	5.87	39.3	4.62	1			34	41.8	12.2	65.7	14.2	62.9	17.1	54.1	12.5	25.3	4.7	8.28	1.56	11.8	2.75	14.8	2.32	21.8
35	45.5	6.81	40.6	6.77	43.7	6.97	31.5	10	34.8	9.59	15.7	5.34	46	12.3	20.8	6.08	35.1	8.3	20.3	3.25					23	6.25	38.1	4.06	1			35	40.3	7.81	63.9	7.18	60.4	12	53.2	11.2	24.6	4.7	7.57	1.22	11.8	3.41	14.7	2.93	21.8
36	47.8	8.18	41.1	5.77	45.5	5.34	31.6	11.5	34.7	9.94	14.6	5.05	46.1	13.1	23.2	6.83	35.3	8.58	19.6	4.11					21.6	4.85	38.4	4.42	1			36	38.3	6.21	62	5.12	58.9	11.5	52.2	10.3	23.2	5.47	6.95	1.34	11.2	3.23	14.6	3.17	20.8
37	48.6	7.08	39.6	4.8	45.1	6.32	30.6	13.1	33.8	11.4	14.3	5.57	47.4	12	24.2	6.73	36.6	10.4	19.1	3.35					21.4	4.95	39	5.06	1			37	40.4	5.03	62.8	6.15	61	14.9	53.7	12.5	23	5.94	5.93	1.33	10.8	3.09	14	2.75	19.4
38	47.8	6.97	39.6	4.64	44.9	7.49	31.4	14	30.7	7.92	12.3	3.47	45.9	11.4	26	4.47	35.5	11.1	18.5	2.87					20.3	3.95	38.4	4.71	1			38	41.2	6.26	62.7	9.64	62.9	17.8	53.9	12.6	21.5	6.69	5.8	1.21	10.6	2.79	13.6	2.18	18.8
39	47.6	7.84	40.3	4.49	46.4	9.2	31.5	15.2	29.1	8	10.8	2.52	46.8	13.8	28.4	5.82	35.3	13.2	18.1	3.01					20.7	4.17	37.9	4.02	1			39	40.4	6.69	60.3	10.2	61.9	18.1	53.2	13	20.7	7.58	5.67	1.11	9.94	2.94	13.8	1.5	19
40	47.6	9.17	39	6.88	45.9	11.4	29.4	14.4	28.3	7.29	10.1	2.49	49.1	14.3	31.2	7.39	35.3	14.8	17.8	3.73					19.8	3.97	38.3	4.33	1			40	40.1	6.78	59.7	9.41	60.7	17.7	54.3	11.8	20	6.79	5.65	0.974	9.4	3.1	14.2	1.67	18.8
41	44.9	6.85	39.2	7.49	44.4	11.8	29.4	14.7	27.6	5.32	9.99	1.54	47.1	13.5	33.4	8.33	33	12.5	17.5	2.89					19	3.97	37.7	3.74	1			41	40.1	7.29	58.3	9.22	60	16.1	54.6	10.3	19.8	6.53	5.45	0.803	8.75	2.2	13.9	1.92	17.8
42	42.1	8.07	41.6	7.27	44.8	10.8	29.1	13.9	26.6	3.52	9.35	1.82	45.4	14.6	36.1	8.66	30	9.55	17.6	2.46					18.9	4.39	36.1	2.8	1			42	41.3	7.74	58.4	9.89	60.7	16.7	55.4	10.5	20.1	6.05	4.92	0.721	7.84	1.58	12.7	2.62	16.7
43	44.7	10	42.3	8.07	43.7	9.68	28.5	11.9	25.6	3.86	9.02	1.85	48.5	14.6	39.3	8.63	30.3	9.61	17.8	2.96					18.1	4.17	36	3.83	1			43	40.5	7.01	56.7	9.85	60	16	55.5	13.7	20.2	5.92	4.71	0.964	7.96	1.78	12.3	2.42	16.6
44	46.6	8.55	41.9	6.98	42.9	8.52	27.5	11.3	25.3	4.39	8.67	1.51	43.5	11.2	41.2	9.9	27.6	7.56	18.3	2.85					16.7	3.77	36.1	4.58	1			44	37.1	6.93	51.9	9.06	54.7	14	55.3	16.3	20.6	5.66	4.72	0.997	7.82	1.98	12.3	2.56	16.5
45	44.6	9.15	40.4	8.72	41.3	9.91	24.7	11.8	25	4.09	8.87	2.21	37.3	8.83	46.2	11.5	24.3	6.02	18.7	2.61					16.5	4.03	36.4	3.5	1			45	36.3	7.33	50.6	9.21	50.4	11.3	55	16.1	21	6.58	4.89	1.1	7.21	2.55	11.8	3.05	15.7
46	44.6	9.61	38.7	8.06	43.3	10.8	25.1	13.3	25.8	6.29	8.83	1.89	39.5	12.2	52.7	14.4	23.1	6.38	18	2.83					16.9	2.93	36.8	3.98	1			46	35.5	7.68	49.8	10.3	50	12.9	53.2	14.7	20.2	6.28	4.81	1.14	6.78	2.62	11.3	2.93	14.9
47	43.2	9.84	38.9	6.09	44.4	11.1	26.3	13.3	25.2	6.71	8.46	1.68	41.2	13.5	55.6	15.6	22.7	5.6	18	2.68					16.5	2.8	36.3	4.9	1			47	33.9	7	48.1	9.78	50.7	10.3	52.1	12.5	18.5	4.98	4.48	1.19	6.49	2.14	10.7	2.32	14.1
48	41.4	9.37	40.5	6.67	46.1	8.57	26.5	12.5	23.4	4.73	7.75	1.75	36.8	12.8	61.5	16.8	20.1	5.17	17.4	2.58					15.5	3.29	35.6	5.11	1			48	32.2	6.33	46.2	8.07	51.9	9.8	49.6	14.1	17.5	5.84	4.21	1.33	6.41	2.18	10.5	1.95	13.5
49	41.1	10	41.3	7.45	49	8.41	25.9	12.5	23.7	5.37	7.18	1.21	35.3	12	64.6	19.1	18.4	4.8	16.4	1.79					14.5	3.79	34.9	3.36	1			49	32	7.4	45.4	9.95	55.5	12.6	49.4	14.8	17.3	5.85	4.05	1.35	5.87	2.23	10.1	1.75	12.2
50	41.6	12.2	42.4	7.67	50.5	8.11	27.3	12.9	21.6	4.74	6.75	1.29	39.2	11.4	69	19	19.3	6.14	15.8	1.55					13.8	4.04	33.4	2.68	1			50	32.9	10.4	47.1	13.7	57	14.6	46.8	12.8	16.4	5.56	3.95	1.24	5.17	2.07	9.82	1.62	11.7
51	40.6	12.6	43	8.01	48.5	8.42	28.5	14.5	19.7	4.96	6.61	1.81	39.6	11.3	71.7	22.7	20.2	7.64	15.7	1.6					12.3	4.32	32.8	3.19	1			51	32.9	9.66	47.8	12.8	59.7	11.7	45.3	10.2	14.2	3.67	3.6	0.965	4.74	2.18	9.33	1.37	11.3
52	39	12.7	41.5	7.61	46.8	9.11	27.2	17.8	18.8	4.72	6.55	1.66	37.7	11	71.3	23.3	20.1	7.37	16.1	1.43					11.3	4.06	32.1	3.14	1			52	31.2	9.07	45	12.2	58.3	11.2	44.1	8.41	13	2.81	3.24	0.803	4.37	2.2	9.03	1.33	11
53	35.4	12.9	37.9	4.49	46.8	7.41	25.6	16.3	18.4	5.64	6.23	1.5	38.7	10.4	72.5	20.5	19.9	7.81	16.3	1.64					10.6	3.51	31.7	3.61	1			53	31.8	8.57	46	10.5	59	12.4	45.2	13	12.7	3	3.16	0.703	3.88	2.38	9.82	2.04	11
54	33.9	11.7	38.1	6.16	46.7	7.47	26.4	14.9	18.3	6	5.96	1.81	38.7	11.4	76.5	19.4	19.4	7.71	16.6	2.21					10.1	3.78	31.8	3.51	1			54	32.2	9.04	46.6	9.68	58.6	13.6	43.9	17.5	12.2	3.18	3.04	0.703	3.31	1.89	9.97	2.59	10.9
55	33.3	8.43	36.4	6.41	46.9	8.52	29.4	15.7	18	7.12	5.77	1.73	36.6	13.7	75.4	23.3	19.2	8.45	17	1.79					9.49	4.49	31.3	2.66	1			55	31.7	8.39	46.2	10.6	57.3	12.2	43.1	18.3	11.2	3.48	2.92	0.741	3.12	1.74	10.5	2.44	11.1
56	30.8	7.5	37.6	7.53	47.1	9.46	28.4	14.3	17	6.61	4.96	1.11	29.3	12.4	80.7	24.3	17.5	6.92	16.9	1.19					7.99	4.06	30.5	2.3	1			56	28	6.06	42	8.59	53.6	10.6	41.1	16.8	11.5	3.82	2.71	0.663	3.11	1.78	10.6	3.05	11.2
57	30.3	8.47	38.6	6.69	46.2	8.18	27	13.3	17.8	7.35	4.74	1.17	26.5	12.7	85.4	25.3	15.7	4.65	16.7	1.97					7.72	4.21	30.5	2.46	1			57	27.5	4.58	40.2	6.42	50.8	8.82	41.8	17.6	11.9	4.71	2.47	0.486	2.89	1.72	10.9	3.93	10.9
58	29.9	9.62	39	6.78	45.6	5.66	29.7	12.6	17.3	6.76	4.79	1.34	26.5	11.8	94.6	21.4	15.1	4.22	17	1.86					7.56	3.75	30.7	2.45	1			58	26.4	4.54	38.2	7.12	49.3	8.54	40	17.9	11.9	4.67	2.4	0.433	3	1.75	11.8	4.45	11
59	28.8	10.5	38.7	7.08	46.5	5.27	30.2	13.4	17	6.47	5.04	1.65	26.7	14.8	98.8	19.5	14.4	4.53	17.1	2.5					7.18	3.58	30.1	2.19	1			59	26.4	6.63	36.9	9.38	49.3	12	39.8	17.8	11.6	4.83	2.42	0.446	2.92	1.82	11.6	4.47	11
60	25	8.03	37.2	7.48	45.9	5.68	27.1	12.8	16.7	6.24	5.13	1.6	25.7	16.3	104	18.4	13.2	4.74	17.2	3.71					6.92	3.67	30.2	2.97	1			60	26	6.43	35.9	11.5	48.7	11.6	36.9	14.1	11.1	4.32	2.33	0.391	2.83	1.87	11.3	4.46	10.7
61	24.6	8.45	33.4	6.89	45	5.28	24.8	12.2	16.2	5.71	4.95	1.46	22.3	13.6	106	23.2	12	4.01	16.8	3.5					6.16	3.44	30.1	3.06	1			61	25	6.27	33.1	10.2	47.3	11.4	34.4	11.9	10.8	4.2	2.31	0.384	2.51	1.57	11.9	5.63	10.2
62	25.4	8.15	32.9	6.77	46.4	5.9	27.4	14.5	15.7	5.98	4.79	1.47	21.8	14.1	120	25.8	11.5	3.51	16.5	3.71					5.52	3.31	29.9	3.01	1			62	24.5	5.37	33.5	7.79	45.2	8.64	33.2	11.7	10.9	4.99	2.36	0.296	2.05	1.2	11.6	5.74	9.73
63	25.1	7.53	31.4	5.87	46.6	8.7	33.7	21.4	14.6	5.19	4.76	1.31	21.4	14.8	126	36.2	11.5	3.62	16.6	3.01					5.01	2.71	29.3	3.29	1			63	23.7	5.44	33.4	7.67	46.3	7.86	32.3	12.1	9.69	4.75	2.41	0.282	1.92	1.16	11.1	5.92	9.75
64	25.6	8.58	30.9	7.57	48.3	8.41	33.3	23.4	13.5	3.05	4.29	1.11	17.2	10.4	125	43.7	10.4	3.48	15.7	2.55					3.94	1.18	28.5	2.27	1			64	22.3	5.85	31.9	7.56	45.1	7.86	29	13.1	8.84	4.23	2.37	0.281	1.6	0.788	10.4	4.97	9.75
65	25.5	8.53	28.6	7.52	49.9	9.86	33.3	23.6	13.6	3.67	4.07	1.17	15.6	9.72	118	48.4	9.07	2.9	15	2.24					3.38	1.06	28.8	2.15	1			65	20.8	6.59	29.9	9.79	43.1	9.26	27.6	13.4	8.29	4.16	2.3	0.288	1.35	0.456	9.85	4.69	9.88
66	24.9	7.28	26.2	6.55	50.4	9.66	31	22.3	14.2	4.86	4.27	1.66	15	9.41	107	42.9	8.19	2.14	14.9	2.16					3.58	1.08	29.3	2.74	1			66	19.3	7.15	28.2	10.2	41	10.4	26.6	13.7	8.18	4.31	2.34	0.357	1.25	0.363	9.92	5.39	9.88
67	22.9	7.27	25	8.05	47.5	9.72	26.4	19.3	13.8	5	4.29	1.66	14	9	92.8	26.9	8.26	2.35	14.4	2.46					3.77	1.01	28.6	3.44	1			67	16.4	6.09	25.7	9.5	36.1	10.1	25.8	12.5	8.28	4.66	2.34	0.331	1.13	0.195	9.52	5.37	9.84
68	20.6	8.28	24.6	8.22	44.1	13	22.4	12.8	13.2	5.07	4.12	1.6	13.4	8.76	80.9	17.7	8.31	2.71	14.3	3.13					3.65	1.08	28.8	3.76	1			68	15.5	6.71	25.2	11.2	36.1	13	25.6	11.6	7.78	3.88	2.36	0.363	1.25	0.607	9.13	4.03	9.79
69	19.6	7.22	23.6	7.17	41.1	12.7	21.7	11.6	12.3	6.46	4.15	1.9	12.1	6.91	69.5	16.9	8.36	2.84	14.6	3.45					3.69	1.32	29.2	3.87	1			69	12.9	5.5	20.7	9.41	33.8	11.5	25.6	11.9	7.49	2.8	2.36	0.377	1.56	1.15	9.05	3.91	9.75
70	18.2	4.88	21.7	7.47	36.6	9.45	18.8	9.66	11.6	6.13	3.95	1.78	11	4.81	62.9	18.8	8.34	2.95	14.4	3.24					3.62	1.44	28.6	3.47	1			70	12.4	5.43	19.8	9.53	33.6	11.6	23.4	10.8	7.65	2.83	2.31	0.39	2.09	1.41	8.95	4	9.66
71	15.7	5.64	19.3	8.65	33.8	10.5	18.3	10.2	9.42	5.46	3.39	1.43	9.45	4.98	59.9	23.7	8.48	2.84	14.5	2.99					3.23	1.33	28.3	3.02	1			71	12.2	6.23	19.5	10.1	33.8	12.4	21.3	9.46	8.18	2.91	2.38	0.512	2.49	1.58	9.23	3.81	9.49
72	14.8	6.19	17	7.79	33.9	11.5	18.1	10.4	8.61	5.71	3.06	1.42	7.84	4.88	54.4	22.4	7.79	2.24	14.3	2.57					2.76	1.18	28.3	2.88	1			72	10.3	6.14	16.9	9.37	31.1	12.9	18.5	6.78	8.47	3.18	2.42	0.55	2.9	1.77	9.03	3.4	9.6
73	13.5	5.65	14.3	6.5	32	11	15.4	7.62	7.53	4.99	2.89	1.42	6.62	5.21	52.6	26.2	7.46	2.17	13.8	1.98					2.69	1.12	27.8	2.65	1			73	9.42	6.13	15.9	9.5	29.3	13.2	17.3	7.41	8.3	3.05	2.39	0.613	3.15	1.82	8.67	2.89	10.4
74	11.6	4.78	12.6	6.16	28.5	11.6	14.5	6.41	6.09	4.17	2.47	1.14	6.32	5.52	51.5	28.4	7.03	1.82	13.2	1.84					2.37	0.862	27.1	1.97	1			74	8.5	5.23	14.1	7.72	28.1	11.7	15.9	7.5	8.18	2.99	2.39	0.597	3.37	1.78	8.14	2.84	10.7
75	9.88	2.69	11.7	4.9	27	11.5	14.2	6.35	5.68	3.56	2.09	0.694	5.31	3.84	46.9	30.1	6.67	1.1	12.2	1.96					2.25	0.718	27.1	2.14	1			75	7.22	4.51	12.1	6.71	24.8	11	15.3	7.92	8.01	2.93	2.34	0.454	3.5	1.59	7.74	2.74	10.7
76	8.81	2.37	10.1	5.12	22.7	7.23	12.1	6.33	5.42	3.15	2.08	0.611	4.52	3.32	40	27.8	6.32	0.82	11.1	2.14					2.21	0.637	26.8	2.13	1			76	6.57	4.33	11.4	6.5	22.4	10.5	14.7	6.94	7.64	2.49	2.41	0.398	3.35	1.27	7.96	2.85	10.7
77	8.48	2.1	8.73	5.6	18.8	7.25	11.7	6.73	5.17	3.16	2.11	0.602	4	3.03	36.2	23.5	6.34	1.03	11	1.74					2.23	0.647	26.9	1.78	1			77	5.48	3.73	10.3	6.02	19.2	8.27	14.2	7.91	7.13	2.44	2.48	0.44	3.24	1.12	8.17	2.98	10.6
78	7.78	1.09	8.24	6.72	18.1	9.64	11.1	5.98	4.85	3.26	2.06	0.605	3.34	1.4	33.2	19.5	6.36	1.42	11.6	1.75					2.36	0.844	27	1.64	1			78	4.06	2.47	8.82	5.16	15.3	8.65	14	8.33	6.5	2.28	2.41	0.393	3.28	0.897	8	2.46	10.7
79	7.29	1.99	7.29	7.65	17.2	10.7	10.9	6.11	4.19	2.78	1.97	0.541	2.83	0.782	29.9	11.8	6.59	1.48	11.9	2.01					2.37	1.32	27	1.47	1			79	3.42	2.34	8.29	5.33	14.1	8.93	13.3	8.21	6.47	2.17	2.32	0.354	3.31	0.79	8.17	2.84	10.3
80	6.99	2.76	6.28	8.49	14.5	9.85	10.6	6.24	4.01	2.02	2.02	0.555	2.73	0.92	30	14.5	6.86	1.68	13.3	3					2.3	1.42	27.4	1.4	1			80	2.9	1.87	7.31	4.14	12.1	7.86	12.2	8.32	6.01	2.3	2.23	0.394	3.35	0.824	8.79	3.56	10.5
81	6.54	3.08	5.05	8.99	11.7	10.5	9.61	5.76	3.86	2.35	2.05	0.714	2.91	0.902	30.9	17	7.06	1.7	14.2	3.63					2.37	1.44	27.5	1.22	1			81	2.51	1.49	6.77	3.51	10.8	7.07	11.4	8.48	5.72	2.56	2.39	0.508	3.41	0.739	9.51	4.46	10.9
82	6.85	3.27	4.69	9.03	10.6	10.9	8.92	5.2	3.71	2.32	2.04	0.753	2.87	1.07	31.2	16.6	7.07	1.72	14.9	3.8					2.35	1.46	27.7	1.5	1			82	2.4	1.47	6.89	3.41	10.6	6.91	10.6	8.24	5.39	2.19	2.43	0.504	3.4	0.725	10.3	4.91	11
83	7.67	4.22	4.43	8.5	9.78	10.1	8.6	5.02	4.07	2.23	2.15	0.745	2.86	1.09	32	14.3	7.13	1.66	15.1	2.73					2.15	0.761	28	1.43	1			83	2.35	1.22	6.79	2.51	10.3	5.96	9.66	7.19	5.48	2.14	2.38	0.515	3.53	0.813	11.8	5.84	11.2
84	7.88	4.77	3.56	6.02	7.51	5.8	7.43	4.12	4.12	2.37	2.21	0.651	2.79	0.985	36.9	17.9	7.13	1.59	15.2	2.54					2.06	0.501	28.1	1.28	1			84	2.22	0.666	5.9	1.09	8.92	2.49	8.64	6.26	5.51	2.32	2.45	0.463	3.67	1.01	12.9	5.77	11.4
85	8.56	6.57	3.01	4.33	6.6	3.86	7.04	3.94	3.92	2.04	2.16	0.542	2.73	0.778	41.9	17.5	6.87	1.51	15.5	1.87					2.05	0.547	28	1.23	1			85	2.11	0.451	5.62	1.16	8.63	1.84	8.33	5.34	6.24	2.65	2.7	0.567	3.71	1.07	13.8	6.1	11.9
86	8.61	7.88	2.44	2.59	6.56	3.27	7.39	2.78	4.23	2.06	2.04	0.417	2.46	0.42	44.4	16.4	6.59	1.4	16.2	3.81					2.01	0.48	27.8	1.22	1			86	2.08	0.451	5.59	1.12	8.5	1.92	7.57	4.45	6.55	2.8	2.94	0.69	3.65	1.06	15.1	6.37	12.3
87	8.11	7.73	2.43	2.56	6.06	2.42	6.98	2.83	4.12	1.95	2	0.337	2.38	0.357	48.7	20	6.24	1.01	16.8	6.17					1.95	0.477	27.7	1.18	1			87	2.07	0.531	5.78	1.3	8.35	2.04	6.93	4.34	6.62	2.95	3.02	0.687	3.56	1.03	17.3	5.17	12.1
88	10	8.46	2.94	4.02	5.97	2.53	6.88	3.17	3.58	1.98	1.99	0.346	2.44	0.302	51.4	23.8	5.93	0.844	19	6.16					1.87	0.445	27.7	1.23	1			88	2.08	0.552	5.91	1.25	7.92	2.06	6.39	4.48	6.52	3.1	2.97	0.707	3.48	0.954	18.8	4.05	12.6
89	12.9	8.78	2.89	4.27	6.19	2.84	7.11	3.33	3.86	2.35	2.05	0.501	2.57	0.271	50.9	24.3	5.84	0.994	20.8	6.24					1.83	0.37	27.8	1.44	1			89	2.09	0.547	5.73	1.57	7.38	1.96	5.83	4.44	6.59	2.93	3.05	0.723	3.35	0.959	21	1.79	13.7
90	14.7	8.25	2.72	4.04	6.25	2.4	7	3.04	5	3.68	2.17	0.669	2.5	0.325	49.3	25.4	5.69	1.22	21	5.65					1.91	0.393	28.6	2.32	1			90	2.01	0.419	5.45	1.4	6.87	1.96	4.87	2.5	6.52	2.77	3.1	0.76	3.05	1	22.7	2.98	14
91	15.1	8.33	2.66	3.96	6.11	2.33	6.25	2.02	5.07	4.15	2.27	0.856	2.49	0.397	51.5	24.2	5.54	1.24	21.1	5.51					2.03	0.508	28.9	2.53	1			91	1.93	0.422	5.29	1.31	6.76	1.7	3.76	1.87	5.93	2.17	3.09	0.676	2.64	0.745	24.5	3.69	14
92	15.6	8.13	2.62	3.84	6.28	2.01	6.5	2.13	4.8	4.25	2.3	0.816	2.59	0.557	57	27.2	5.63	1.46	23.1	9.1					1.95	0.515	29	2.64	1			92	1.93	0.393	5.1	1.2	6.54	1.06	3.02	1.33	5.28	1.49	2.98	0.537	2.35	0.57	26.5	4.27	13.8
93	15.9	8.82	2.35	3.19	6.39	2.5	6.54	1.89	4.75	4.24	2.26	0.688	2.64	0.672	54.5	24.9	5.91	1.49	23.3	10.5					1.95	0.516	29	2.64	1			93	1.97	0.433	5	1.36	6.31	0.672	2.86	1.31	4.89	0.892	2.95	0.439	2.11	0.54	27.1	5.06	14.3
94	14.3	10.6	1.77	1.61	6.14	2.72	6.66	1.37	3.85	3.06	2.18	0.561	2.49	0.615	52.8	21.4	5.95	1.36	21.9	10.2					1.9	0.491	28.9	2.13	1			94	2.01	0.478	4.8	1.43	6.34	0.57	3	1.52	4.95	0.693	2.98	0.368	1.94	0.553	27.3	6.95	14.2
95	13	10.5	1.67	1.33	5.7	2.45	6.42	1.75	2.27	0.82	1.94	0.297	2.59	0.614	53.9	20.8	6.39	1.4	23	10.2					1.73	0.162	28.8	1.45	1			95	1.98	0.46	4.68	1.31	6.48	0.773	3.24	2.01	5.06	0.558	2.9	0.33	1.81	0.529	26.7	6.36	13.2
96	13.2	11.6	1.64	1.32	5.55	2.46	6.77	1.81	2.53	1.2	2	0.507	2.9	1.1	49.4	18.7	6.41	1.43	22	9.17					1.75	0.24	28.9	1.41	1			96	2.02	0.543	4.88	1.14	6.42	1.14	4.13	2.72	4.88	0.567	2.81	0.278	1.62	0.496	25.7	5.8	12.7
97	13	12.2	1.63	1.33	5.19	2.37	7.41	2.13	2.8	1.59	2.09	0.71	3.09	2.11	33.9	14.7	6.34	1.64	18.1	5.12					1.83	0.384	29	1.45	1			97	2.18	0.696	5.23	1.41	6.58	1.4	5.67	5.59	4.88	0.646	2.71	0.235	1.5	0.364	23.8	5.62	12.6
98	11	10	1.58	1.18	4.84	1.93	7.1	3.05	2.94	1.56	2.12	0.749	3.12	2.48	30.5	15.4	6.03	1.53	15.9	4.86					1.92	0.62	29	1.39	1			98	2.5	1.03	5.79	1.57	8.5	2.99	7.74	7.59	5.45	1.17	2.56	0.247	1.52	0.462	21.6	5.31	12.7
99	9.05	8.93	1.31	0.409	4.18	0.857	7.3	3.14	3.22	2.08	2.17	0.685	3.18	2.5	29.9	13.1	5.9	1.1	15.7	3.93					1.94	0.654	29.2	1.83	1			99	3.65	2.42	7.36	3.29	13.7	9.97	12.1	11.6	6.29	1.97	2.52	0.31	1.61	0.679	19.4	5.53	12.2
[truncated: 400 more columns]

## Sheet: Extension
Period	Muscle 1		Muscle 2		Muscle 3		Muscle 4		Muscle 5		Muscle 6		Muscle 7		Muscle 8		Muscle 9		Muscle 10		Muscle 11		Muscle 12		Muscle 13		Muscle 14		Phase			Period	Muscle 1		Muscle 2		Muscle 3		Muscle 4		Muscle 5		Muscle 6		Muscle 7		Muscle 8		Muscle 9
%	Anterior Deltoid (S), %	deviation	Middle Deltoid (S), %	deviation	Posterior Deltoid (S), %	deviation	Upper Trapezius (S), %	deviation	Middle Trapezius (S), %	deviation	Lower Trapezius (S), %	deviation	Serratus Anterior (S), %	deviation	Teres Major (S), %	deviation	Latissimus Dorsi (Lower) (S), %	deviation	Pectoralis Major (Lower) (S), %	deviation					Subscapularis(FW), %	deviation	Rhomboid Major (FW), %	deviation	Extension, phases			%	Anterior Deltoid (S), %	deviation	Middle Deltoid (S), %	deviation	Posterior Deltoid (S), %	deviation	Upper Trapezius (S), %	deviation	Middle Trapezius (S), %	deviation	Lower Trapezius (S), %	deviation	Serratus Anterior (S), %	deviation	Teres Major (S), %	deviation	Latissimus Dorsi (Lower) (S), %
0	1.83	0.586	1.11	0.0952	5.14	0.917	3.5	2.16	6.68	4.56	4.66	0.977	3.65	1.38	7.3	1.45	9.42	2.73	20.5	10.8					4.22	2.72	6.57	3.93	1			0	4.19	3.33	2.61	1.06	8.62	3.85	6.14	5.98	6.68	3.85	2.79	0.755	1.48	0.464	8.03	3.54	17.2
1	1.86	0.641	1.08	0.123	4.88	1.16	2.63	1.01	6.93	5.15	4.31	1.01	3.2	1.03	7.24	1.19	9.2	3	19.4	10.2					3.75	2.75	6.66	4.33	1			1	3.94	3.16	2.67	1.09	9.3	4.45	6.04	5.12	7.45	4.29	2.87	0.628	1.5	0.491	8.55	3.41	17.6
2	1.83	0.698	1.05	0.148	4.55	1.28	2.62	1.25	6.93	4.87	4.17	1.05	2.74	0.867	7.14	1.18	9.17	2.68	16.5	10.4					3.18	2.78	6.38	3.26	1			2	3.82	3.31	2.83	1.21	9.7	5.09	5.84	4.01	8.47	4.75	2.85	0.672	1.56	0.574	8.95	3.12	17.7
3	1.77	0.617	1.03	0.193	4.12	1.16	2.56	1.29	7.21	4.43	4.1	1.07	2.67	0.64	7.11	1.04	9.1	2.62	15.9	10.5					3.56	2.8	6.39	2.76	1			3	3.32	2.6	2.78	0.931	11.5	8.98	5.25	3.18	8.78	5.16	2.9	0.695	1.62	0.657	10.3	3.62	18
4	1.73	0.576	1.02	0.219	3.88	0.823	2.4	1.26	7.1	3.96	3.97	1.15	2.58	0.471	6.95	1.19	8.98	2.41	15.9	10.1					3.43	2.64	6.19	2.49	1			4	2.99	1.9	2.73	0.677	12.4	11.2	5.13	3.24	9.08	5.17	2.89	0.726	1.74	0.806	11.3	4.46	18.4
5	1.57	0.543	0.994	0.35	4.19	1.36	2.59	2.01	6.97	3.42	4.13	1.18	2.53	0.326	7.35	2.78	8.86	2.25	14.3	4.57					3.24	2.4	6.13	2.55	1			5	2.73	1.8	2.74	0.626	13.5	10.9	5.22	3.29	9.4	4.81	2.87	0.591	1.85	0.932	12.2	4.98	18.6
6	1.44	0.381	1	0.417	4.26	1.59	2.76	2.66	7.19	3.42	4.26	1.3	2.49	0.341	8.1	3.25	9.33	2.42	14.1	3.6					3.08	2.01	6.34	2.47	1			6	2.55	1.75	2.85	0.661	13.7	10.3	5.37	3.35	8.8	4.17	2.94	0.752	2.05	1.16	12.8	5.66	18.9
7	1.46	0.398	1.04	0.374	4.2	1.6	2.75	2.84	6.6	4.25	4.21	1.16	2.45	0.418	8.44	3.03	9.56	2.49	14.2	4.27					2.27	1.27	6.24	3.52	1			7	2.47	1.56	3	0.544	14.2	10.2	5.35	3.14	8.48	3.57	2.87	0.789	2.13	1.22	13.5	6.09	19.1
8	1.87	0.997	1.19	0.333	4.69	2.39	3.14	3.75	7.95	8.99	4.41	1.01	2.46	0.504	9.88	3.42	9.63	3.14	14.2	4.39					2.11	1.55	7.22	5.89	1			8	2.04	0.762	3.08	0.422	14.3	10.3	4.95	2.77	7.78	2.41	2.88	0.882	2.25	1.39	14.5	6.79	19.7
9	2.03	1.23	1.29	0.382	4.91	2.56	3.38	4.22	8.18	8.65	4.35	0.806	2.6	0.473	10.8	4.49	9.84	2.77	14	4.08					2.23	1.7	7.54	5.82	1			9	1.95	0.74	3.22	0.599	13.9	8.93	4.62	2.64	7.16	2.22	3.08	0.868	2.3	1.54	15.1	7.23	19.9
10	2.09	1.39	1.41	0.507	5.19	2.8	3.36	3.66	8.13	8.54	4.55	0.841	2.71	0.483	12.5	5.27	9.82	2.35	13.9	4.28					2.36	1.75	7.92	5.36	1			10	1.95	0.721	3.34	0.723	13.9	6.16	4.55	2.53	7.27	2.44	3.21	0.871	2.32	1.53	15.5	7.05	19.6
11	2.25	1.34	1.51	0.532	5.44	2.69	3.47	3.56	8.12	7.55	4.55	0.87	2.8	0.521	14.2	5.97	10.1	2.1	13.7	4.77					2.45	1.66	8.61	4.61	1			11	1.97	0.669	3.77	1.01	19.2	14.8	5	2.33	8.5	3.52	3.27	0.82	2.4	1.45	16.5	7.68	20.5
12	2.09	0.985	1.57	0.522	5.58	2.04	3.4	3.34	7.7	3.09	4.49	0.943	2.8	0.496	15.9	7.39	9.96	1.79	13.8	4.56					2.81	1.53	9.1	2.95	1			12	2.11	0.48	4.43	1.34	21.6	18	5.24	2.18	9.53	4.52	3.34	0.822	2.36	1.28	18.1	8.55	21.6
13	2.06	1.01	1.74	0.486	5.67	2	3.51	2.6	8.43	3.98	4.55	1.01	2.81	0.352	18.6	8.97	10.2	1.56	14.4	4.46					2.75	1.4	9.27	3.14	1			13	2.1	0.468	4.88	1.7	22.5	17.7	5.37	2.11	10.2	4.59	3.43	0.89	2.38	1.25	18.2	8.84	21.7
14	2.2	1.1	1.93	0.734	6.41	2.19	4.5	3.22	10.2	6.35	4.6	1.27	2.89	0.418	21.8	10.8	10.1	1.71	14.2	3.51					3.49	2.78	11.8	6.78	1			14	2.06	0.538	5.22	1.75	25.8	17.7	5.44	2.14	11.3	5.25	3.55	0.912	2.36	1.12	18.9	8.54	21.7
15	2.2	0.976	2.01	0.77	6.85	2.43	4.79	3.2	11.6	7.77	5.04	2.77	2.98	0.59	24	13.8	9.72	2.03	14.6	3.52					4.63	4.61	12.8	8.46	1			15	2.26	0.608	5.88	1.78	29.6	19.6	5.7	2.24	12.9	6.07	3.66	0.936	2.31	0.983	20.2	9.01	22.5
16	2.26	0.784	2.26	0.912	7.84	4.01	5.35	3.35	12	7.73	5.32	2.98	3.33	0.781	27.4	16.5	10	2.85	15.1	3.97					4.96	4.71	12.9	8.51	1			16	2.52	0.628	6.74	2.09	39.5	35.1	6.81	3.34	14.9	9.12	3.79	1.12	2.34	1.01	21.6	10.1	23.8
17	2.21	0.622	2.4	0.877	9.06	5.28	5.83	3.87	13.7	8.06	5.84	3.1	3.7	1.23	30.8	17.6	10.3	3.23	15.2	3.03					5.73	4.83	14.8	8.67	1			17	2.97	1.05	8.43	4.1	53.7	51.9	8.44	5.51	15.9	10.6	3.84	0.973	2.33	1.08	22.2	10.7	23.3
18	2.03	0.559	2.43	0.679	10.7	8.62	6.46	5.29	16.2	8.88	6.36	3.21	3.98	1.53	34.1	16.7	10.4	3.46	15.3	3					6.56	4.36	16.4	7.71	1			18	3.74	1.99	10.2	5.15	66.4	55.2	10.4	7.62	17.3	10.9	4	1.03	2.41	1.17	23.7	12.3	23.1
19	2.03	0.616	2.58	0.677	11.8	9.81	7.16	6.25	17	8.97	6.08	2.53	4.09	1.69	34.1	14.5	10.6	3.45	14.9	3.2					6.8	4.02	16.2	7.55	1			19	4.6	3.28	12.3	7.33	80.7	53.6	13.9	13.8	19.2	11	4.38	1.39	2.65	1.36	26.2	13.4	24.9
20	2.09	0.589	3.73	2.29	16.2	15.3	9.03	8.16	19.9	9.15	6.47	2.4	4.02	1.57	33.5	9.02	10.5	3.09	15	3.89					7.42	3.99	17.9	8.09	1			20	6	4.81	14.6	9.58	88.6	55.3	16.8	17.9	20.6	12.3	5.05	1.87	2.75	1.44	28.2	13.3	27.1
21	2.35	0.83	4.56	3.91	19.5	17.6	11.7	11	22.9	10.8	6.95	2.4	3.95	1.15	30.9	9.71	10.8	3.06	15.4	3.52					8.49	4.1	19.4	7.57	1			21	8.21	6.23	19.9	13.6	102	68.2	18.5	18.8	23.5	16.7	5.29	2.08	2.85	1.57	28.5	13.8	27.3
22	2.67	1.28	5.59	4.74	23.9	17.3	14.5	11.6	23.2	10.1	7.26	2.32	4.21	0.965	29.8	12.4	11	3.28	15.3	3.4					9.22	4.1	19.9	6.74	1			22	10.1	7.68	23.7	16.7	114	73.2	21.4	21.5	26.1	17	5.55	2.15	2.9	1.61	30	16.8	27.8
23	3.16	1.89	7.59	6.53	28.8	19.1	17.7	13.3	25.8	10.7	8.01	2.5	4.63	1	31.5	14.1	11.2	3.35	15.6	2.84					10.2	3.63	22.5	7.7	1			23	12.3	8.95	28.5	19.6	117	71.7	25.3	25.7	30.5	19.1	6.09	2.71	2.98	1.62	30.7	17.8	28.7
24	3.93	2.84	11.1	10.7	35.4	18.6	20.4	14.6	27.8	10.5	8.74	2.69	5.34	1.43	32.8	18.5	11.5	3.11	15.2	2.22					11.4	4.07	24.6	7.22	1			24	14.4	9.49	33	20.2	125	71.9	28	26.6	36.3	24.2	6.95	3.55	3.12	1.55	31.5	17.9	30.7
25	5.51	3.44	15.1	13.1	43.5	22.9	22.9	13.5	27.8	9.03	9.08	3.48	6.17	1.63	34.6	22.3	11.4	3.05	15	2.21					12.4	4.35	26.6	7.64	1			25	17	9.26	39.5	18.9	145	76.4	32.2	25	43.9	25.8	8.23	4.91	3.1	1.35	30.6	17.9	29.9
26	8.24	4.55	20.2	12.7	49.5	24.2	28.3	13.9	30.2	9.5	10	3.76	6.85	1.33	37.1	22	11.8	2.84	16.4	4.08					14	3.49	28.8	8.37	1			26	20.3	8.67	45.9	17.8	166	80.9	38.5	26.9	49.4	27.5	9.78	7.61	3.12	1.23	30.2	20.3	29.2
27	10.8	5.29	24.8	13.3	56.3	23.8	32.6	17.6	32.6	11.8	11	4.92	7.88	1.87	47.1	35	12.1	2.91	17.2	4.69					16.7	5.14	34.5	13.9	1			27	23.3	10.5	50.8	21.5	183	97.8	47	31.8	55.6	28.1	10.3	8.14	3.27	1.28	29.5	20.2	29.6
28	13	5.75	28.6	12.2	63.7	23.6	34.2	17.9	32.2	12.7	11.5	5.15	8.45	2.22	54	48	12.8	4.59	17.9	5.08					18.2	7.28	37.1	16.2	1			28	24.8	11.7	53.1	23.6	197	102	55.5	37.1	58.2	28.4	11.2	8.92	3.34	1.47	29.1	19.6	30.8
29	15.6	6.74	31.9	12.4	65.9	21.3	38.1	18.3	33.8	13.7	11.9	5.26	9.14	2.76	52.3	49.3	13.1	4.77	18.5	5.44					19.7	8.37	41	15.5	1			29	26.3	11.4	55.3	22.4	210	102	61	37.7	60.3	27.5	11.8	8.92	3.64	1.58	28.9	19.2	32.3
30	17.4	7.23	34.4	14.7	67	19.6	39.2	21	36	14	12.2	4.77	9.81	3.87	56.8	51.9	13.2	4.63	18.8	4.09					21	8.77	44.9	15.6	1			30	29.3	12	58.9	23.6	232	105	68.3	36.8	63.8	28.4	12.6	9.07	4.04	1.88	27.1	19	31.8
31	19.4	8.22	35.4	13.8	70.6	19.8	38.6	17.8	37.3	12.1	11.9	3.63	10.5	5.1	59.3	52.2	13.1	4.54	18.3	3.81					22.6	8.18	45.3	11.8	1			31	32.7	13.5	61	25.4	243	114	81.6	41.5	67.6	30.3	13.4	8.9	4.56	2.6	26.1	18.3	32.3
32	21.5	8.89	37	13.3	73.5	19.3	40.2	21	40.9	11.7	11.3	2.83	11.7	6.39	58.8	49.8	12.4	3.54	18.8	3.5					24.7	7.4	46.2	11.9	1			32	34.4	13.6	62	25.5	243	111	90.5	45.8	70.1	34	13.6	7.74	4.91	2.99	24.8	16.4	32
33	23.8	9.26	39.3	10.9	73.4	16.2	43	24.5	42.5	12.7	11.2	3.18	13	6.15	60.4	52.4	12.4	3.71	19.6	3.45					25.4	8.1	45.9	12.7	1			33	36.4	12.9	63.9	26.5	241	104	93.8	47.2	73.8	38.4	14.7	7.85	5.36	3.28	24.3	14.5	33.2
34	26.2	10.9	41.8	10.4	76.5	14.5	51.4	22.6	43	13.4	10.6	3.27	15.1	6.56	59.7	52.7	13.1	4.12	20.4	2.93					26.3	9.16	47.4	12.7	1			34	40.3	14.3	69.7	28.4	247	99.4	99.6	44.4	80.3	41.9	16.4	8.15	5.44	3.35	23.1	11.9	32.9
35	27.9	12	46.1	10.8	79.1	16.7	60.1	24.3	45.3	14.5	11.1	3.02	17.6	6.83	55.6	48.8	14	5.01	21.7	3.4					26.8	8.51	50	14	1			35	43.6	16.6	75.5	31.7	253	102	113	48.5	87	41.6	18.1	7.63	5.59	3.42	22.4	10.1	32.4
36	31.9	12.9	49.4	10.1	81.7	21.6	70.4	27.3	47.3	18.3	11.7	3.12	19.5	6.81	50.2	38.1	15	6.22	22.8	3.3					26	8.2	54.3	18.3	1			36	46	18.2	81.5	33.8	256	113	121	52.7	94.6	45	19.8	7.58	6.02	3.4	21.8	7.33	33.1
37	36.1	10.7	51.7	9.84	86.5	22.6	76.3	24.3	47.9	17.6	12.4	2.76	21.1	7.2	41.6	23.1	16	6.4	23.2	2.9					25.6	6.44	57.3	19.1	1			37	48.7	18.8	87.6	35.7	264	129	124	51.7	98.1	43.9	22	8.9	6.71	3.57	23.1	8	33.4
38	39.3	8.22	53.2	10.3	91.7	23.9	80.8	23.1	50.5	19.1	12.7	2.57	23.2	8.78	37	15.6	16.7	6.24	23.9	3.17					24.4	5.07	57.5	19.5	1			38	53.2	20.6	95.2	39.5	285	142	131	53.4	109	47.5	24.4	9.52	7.32	3.97	24.9	8.15	34.6
39	44.2	7.4	55	8.88	95.7	23	87	24.1	52	19.8	13.1	1.96	24	8.24	34.2	10.9	17.5	6.09	24.4	3.7					23.4	4.03	58.8	19.2	1			39	56.4	22.7	101	45.1	300	153	139	56	117	52.6	25.9	9.88	7.33	4.05	25.2	7.64	34.7
40	47.5	7.38	58.1	8.22	103	14.4	91.5	28.5	53.5	17	13.5	2.27	29	10.2	32.9	8.02	18.8	5.41	25.8	3.96					23.6	3.17	60.3	15.2	1			40	57.2	22.7	104	46	311	161	146	56.2	122	55.1	27.5	10.8	7.93	4.3	26.9	6.93	35
41	48.3	7.29	60.3	7.6	103	11.5	94.4	33.8	56.4	17.4	14.1	1.89	32.6	11.7	33	5.45	21	6.98	27.7	4.46					23.4	3.27	63.1	17.6	1			41	57.8	22	105	45.1	316	166	142	55.9	125	61.1	29.9	12.5	8.91	4.46	28.4	7.54	34.3
42	49.7	7.49	61	5.85	106	17.5	97.7	38.8	60.2	17.9	15.2	1.8	33.8	11.3	33.7	5.58	21.8	7.65	28.5	4.48					24	3.4	67.7	19.1	1			42	60.4	23.9	109	50.4	327	171	137	54.1	127	64.9	30.9	14.1	9.37	4.29	29.3	8.12	33.7
43	50.8	8.18	64.4	8.14	111	21.2	101	37.1	59.3	15.1	16.2	2.02	37.4	12.2	35.1	5.96	22.5	7.41	30.5	4.69					24.1	3.47	67.9	18.2	1			43	63.5	27.2	118	62.2	343	190	140	50.2	140	73.9	32.1	13.7	9.75	4.29	30	7.86	33.7
44	52.4	8.07	66.6	10.3	119	26.9	104	30.8	60.2	16.2	16.9	3.05	37.3	12.3	37.7	7.79	23.6	7.85	32.6	6.4					23.4	3.18	69.5	21.6	1			44	65.6	28.7	123	64.3	353	196	150	54.6	144	76.8	33.2	15.6	9.9	4.28	29.6	7.56	33.1
45	55.6	6.18	68.7	12.7	124	28	113	31.7	59.8	14.1	17.4	3.75	37.8	11.1	37.5	8.56	23.6	6.05	33.4	5.9					23.2	2.96	68.7	18.2	1			45	72.4	31.6	133	69.5	380	209	159	61.1	150	78.4	33.4	17	11.1	4.54	29.1	7.07	34.7
46	57.6	9.22	71.2	13.9	129	26.6	124	28.8	58.4	12.4	18.5	4.81	41.4	8.76	38.4	8.53	24.2	5.47	34.1	4.75					23	3.11	69.6	18.3	1			46	76.1	35.1	140	76.3	422	229	169	68.9	153	77.8	32.9	17	11.8	4.63	28.7	7.02	36.1
47	61.8	9.24	73.5	12.7	133	28.3	129	31.8	61.2	13.1	19.4	5.81	44.7	10.6	39.3	9.34	27.1	6.42	35.2	3.92					24.4	4.23	74.5	19.4	1			47	80.1	37.2	149	80.6	446	234	174	72.4	159	75.5	32.1	14.8	12.2	4.9	28.8	8.24	37.4
48	64.1	8.75	77.6	10.9	139	32.1	135	31.1	62.7	15.4	19.6	5.87	47.9	12.8	39.8	11.3	27.8	4.86	35	3.14					25.8	5.31	76	18.2	1			48	79.7	36.3	149	79.2	451	232	181	76.7	162	75.2	34	15.1	13	5.59	29.4	8.74	38.5
49	68.2	10.2	80.1	11.2	146	32.5	133	39.1	66.2	16.1	20.8	5.37	50.4	14.1	42.8	15.1	29	5.15	35.2	4.03					26.5	4.71	80.2	20.3	1			49	81.9	34.7	152	74.5	453	231	187	79.9	164	74.1	34.9	15.4	14.5	6.74	30.1	8.98	40.5
50	74	12.9	83.5	16.2	154	35	134	41	72.5	20	22.6	5.28	54.3	15	47.2	19.3	31.1	5.15	37.6	4.45					29.2	6.36	86.1	24.4	1			50	83.8	33.3	156	71.7	464	232	188	78	164	70.4	33.3	13.6	15.2	7.04	31.3	10	42.8
51	76.5	16.2	85.4	19.3	159	35.9	135	38.1	76.7	20.3	24	5.24	58.3	13.9	50.1	23.7	31.3	4.01	38.5	6.89					30.7	8.18	87.3	26.5	1			51	82.4	32.1	156	71.3	462	231	188	78	166	71.3	33.7	12.6	15.3	6.64	33.1	10.2	45
52	79.5	14.5	87.2	21.2	163	36	149	48.6	76.3	21.2	24.9	5.84	64.3	14.8	52.7	25.9	34.4	6	39.7	8.11					31.5	8.77	86.6	27.3	1			52	79.8	30.5	152	68.9	438	223	184	76.6	171	76.7	34	12.7	16.8	7.14	36.7	11.4	45.7
53	83.8	16.1	91.3	22.3	169	37.1	154	40.3	74.2	19.9	24.8	6.14	70.4	17.6	57.2	27.2	37.6	6.64	41.8	8.4					31	9.92	85	26.3	1			53	80.5	30	151	65.8	424	215	186	80.4	173	80.3	34.1	13.1	17.9	7.45	39.5	12.9	46.3
54	82.2	14.3	93.1	20.7	167	34.8	148	31.6	68.8	18.5	24.1	7.27	76.3	19.8	64.5	37	39.9	5.87	42.8	8.5					31.9	10.6	83.8	25.5	1			54	83.6	30.9	154	66.4	427	210	189	86.5	180	86.7	34	13.2	18.9	7.67	40.9	13.9	49.1
55	82.6	14.7	94.4	18.4	167	35.7	149	32.4	62.8	16.4	24.4	6.68	82.7	19.2	66.3	38.9	41.6	5.35	44.4	7.07					34.1	9.43	80.2	21.8	1			55	83.6	30.8	154	66.4	423	198	187	87.7	185	86.9	33.7	11.6	20.1	7.76	43.6	15.3	53.3
56	81.5	16.9	98.9	20.6	163	39.2	143	19	61.9	14.6	25.1	5.59	84.3	20.4	82.7	34.6	41.5	6.19	46.1	7.45					36.5	6.5	81.8	21.1	1			56	83.6	31	160	70.5	434	209	180	83.7	183	88	33.6	12	21.8	7.52	48.1	16.8	56.4
57	78.4	16.7	98.5	18.3	162	38.6	130	18.4	61.9	13.8	25.6	5.94	84.9	23.5	92.2	34.7	43.4	9.04	45.2	7.29					39.3	6.6	82.7	18	1			57	86.6	32.2	166	72.5	425	207	171	78	179	88.5	33.8	12.9	23.8	8.32	52.7	19.9	57.8
58	81.6	15.1	95.7	15.7	164	35.2	138	23.5	62.5	13.3	26.8	5.84	89.9	24.7	103	34.2	46	14.1	44.3	7.26					39.4	5.09	78.1	16.7	1			58	91.8	34.1	179	78.3	464	213	167	74.1	180	88	33.7	13.8	25.6	9.55	56.4	21.5	61.2
59	86.7	15	95.8	15.5	158	36.3	135	30.8	62.4	14.4	28.1	5.97	89	21.6	108	39.8	46.8	16.4	43.7	6.44					40.8	5.67	76.7	17.5	1			59	95.4	36.4	191	86.3	499	235	164	69.6	186	92.8	33.4	13.2	27.3	10.3	60.8	22.3	67.3
60	89.9	14.3	93.2	17.4	154	32.4	130	24.8	64.9	15.8	31	6.37	92.7	19.6	104	39.5	47.8	15.8	42	5.93					42.1	7.99	76.7	15.5	1			60	102	44.3	211	104	544	269	157	58.4	186	91.5	32.7	12.9	29.2	11.3	66	24.6	73
61	95.2	16.8	93.2	23.7	153	29.6	138	24.1	68.9	19.3	35	8.42	97	18.2	99.9	36.3	50.1	14.4	42.3	5.38					43.8	9.35	77.2	16.4	1			61	108	49.2	222	109	583	294	154	55.6	186	89.1	32	12.6	29.9	12.4	72.4	28	75.6
62	97.2	14.8	97.5	25.4	159	38.5	134	20.5	74	19.3	36.4	9.15	98.1	16.1	93.4	39.1	50.6	11.2	44	5.52					48.2	10.2	81.3	13.8	1			62	116	55.9	234	116	617	294	150	55.2	193	87.9	31	11.5	31.1	12.9	77.2	29.5	78.7
63	101	16.7	99.3	21	169	42.7	133	19.6	73.4	16	35	8.53	101	13.3	88.4	32.2	51	8.41	44.3	4.85					48.4	9.35	79.8	12.4	1			63	120	59.3	241	121	626	299	144	53.5	195	86.1	30.1	11.5	31.8	12.9	77.1	30.5	80.4
64	104	16.8	100	16.9	171	42.5	123	25.2	74.6	14.7	35.7	9.77	103	16.3	84	31.8	54.3	8.71	45.4	7.01					49.9	10.5	77.9	12.1	1			64	124	59.6	246	123	628	305	141	51.8	196	86	29.5	11.9	31.7	12.7	78.6	30.5	84.2
65	104	19.1	97	12.5	166	41.7	114	15.8	72.4	13.5	34.2	8.07	104	17.1	87.8	35.8	58.3	11.9	46.4	8.89					50.2	10.4	74.9	9.85	1			65	128	59.4	254	126	645	308	135	51.4	196	82	29.3	11.9	33.4	12.8	82.6	30.3	90.8
66	103	15.4	93.9	11.8	154	38.5	111	12.7	68	15.1	34.6	9.11	104	15.6	83.5	34.1	58.9	9.84	45.1	8.66					48.9	10.4	73.1	12.7	1			66	126	54.4	250	121	645	322	132	47.7	193	79.5	28.9	11	34.9	12.8	89.2	32.8	98.2
67	98.9	16	97.4	19.1	147	42.9	106	24	67.2	16.4	35.1	9.18	105	16.8	75.4	34.1	60.4	10.3	44.5	8.55					49.4	12.4	73.7	13.6	1			67	128	53.3	257	119	643	313	128	45.3	193	74.3	29.2	10.7	35.3	12.9	91.3	34	103
68	96.4	13.3	96.8	19.6	145	34.7	109	27.3	67.7	15.3	35.8	6.92	107	21	77.2	33.5	65.8	13.4	43.5	6.23					50.3	9.76	78	13.1	1			68	127	49.8	258	111	628	294	123	46.5	193	78.1	30.2	10.7	36.5	13.8	92.9	35.4	109
69	93	13.1	98.1	20.6	142	34.9	112	27	68	13.8	36.5	5.66	103	20.7	74.5	23.9	64.6	13.8	42.3	5.22					49.2	9.21	77.5	16.4	1			69	132	51.3	265	111	631	301	120	44.8	201	84.6	30.4	10.3	37.2	14.2	94.5	35.1	114
70	91.7	13.5	99	21.6	141	35.7	104	29	68.8	10.5	36.1	5.03	99.8	22.2	67.7	20.8	64.6	14.9	41.9	6.61					50.1	9.19	76.2	12.1	1			70	134	52.4	268	112	628	299	119	43.8	204	83.8	30.5	10.1	40.3	15.3	99.8	37.2	122
71	89.7	9.14	98.2	14.3	139	27.4	101	29.5	69.9	8.58	36.2	6.63	94.5	18.4	65.9	23.4	65.8	14	43.3	6.44					49.5	9.1	75.7	9.92	1			71	131	53.6	257	110	590	266	116	40.8	205	85.5	30.5	10.6	42.3	15.6	104	35.6	128
72	88.6	13.3	97.3	14	138	27.6	95.1	25.8	67.4	13.5	35.9	7.31	85.3	15.2	61.7	25.1	62.9	8.65	42.9	6.46					47	9.44	71.9	9.5	1			72	135	57.5	259	111	566	253	109	36.8	208	81.8	30.1	11.6	44.7	15.7	103	33.4	131
73	85.8	14.6	92.1	16	129	28.1	80.6	21.1	67.2	20.6	35.7	7.61	86	13.4	54.6	23	67.7	10.1	41.9	6.18					48.1	11.9	71.1	11.8	1			73	138	58	266	108	566	249	107	36.7	205	81.9	29.4	11.8	46.7	16.2	102	32.9	133
74	85.2	15.4	88.5	16.4	123	24.3	82	26.2	67.4	21.3	36.1	6.02	87.6	16.2	50.5	18.7	71.6	11.6	42	5.29					49.7	14.7	70.3	13.8	1			74	140	57.1	270	110	563	250	103	34.6	205	82.8	28.6	12.1	48.2	17.7	102	33.1	132
75	86.4	13.4	86.6	21.3	115	30.7	77.7	21.1	71.7	20.4	38.4	5.2	87.4	20.6	49.2	17.2	76.1	9.27	42.8	5.61					51.2	16.5	68.6	16.3	1			75	142	56.5	274	111	575	275	97.9	32.4	204	83	28.5	12.2	49	18.3	102	33.3	132
76	88.5	12.6	84.6	23.9	107	29.9	74.9	25.7	71.1	19.8	39	7.78	89.4	18.9	46.7	15	80.6	8.59	41.4	5.41					53	15.7	64.7	17	1			76	149	58	283	117	595	300	96	31.5	202	81.5	28.1	12.6	51.6	20.9	104	34.5	132
77	92.5	11.8	84.8	20	104	24.6	73	23.3	67	15.9	40.1	8.8	86	16.6	45	15.5	79.4	10.4	42.2	5.19					51.3	13.6	62.5	14.4	1			77	159	64.2	298	123	631	329	90.6	29.5	199	80.4	27.5	12.4	51.8	21.8	103	35.9	133
78	94	13.4	85.8	15.5	104	21.1	78.6	32.7	64.7	16.2	43.2	12.1	82.2	13.2	43.4	14.2	79.3	12.1	43.5	6.41					49.6	11.9	61.6	13.9	1			78	160	62.4	300	123	645	340	87.7	28.2	196	84.1	26.3	10.9	52.1	22.5	101	37.2	129
79	93.2	12.3	80.2	15.2	102	18.2	78.8	33.8	60.9	16.4	44.5	14.4	79.2	11.9	40	10.5	77.8	13.7	43.7	7.34					49.2	11.3	61.2	15.9	1			79	163	63	306	124	638	330	85.6	26.4	194	89.8	27.6	10.7	52.7	23.3	100	35.4	130
80	87	11.2	72.3	12.8	93.3	10.6	78.1	33.7	57.9	14.2	43.3	14.5	78	12.4	38.8	13	76.9	17.7	44.7	7.67					45.8	12	59.2	16.4	1			80	168	65.7	312	126	650	330	84.8	26.1	201	89.7	29.2	10.7	54.8	23.2	99.7	35.4	133
81	82.3	9.66	70.7	13.8	90.8	14.5	78.7	34.8	59.8	14.8	44.9	14.4	77.9	16.5	38.4	15.2	77.8	17.3	45.2	10.8					46.7	13.4	58.8	16.6	1			81	171	66.5	314	128	649	331	83	25.5	201	85.5	29.7	10.3	55.7	23.1	99.3	35.8	132
82	81.6	15	72.5	11.8	94.6	18.1	72.4	14.7	61.7	12.1	43.7	13.2	77.2	15.8	39.6	17.2	80.6	16	44.6	10.7					46.7	13.6	61.9	14.5	1			82	175	66.2	317	123	653	313	81.3	24.9	196	80.9	29.3	9.8	55.7	23	95.4	36.8	130
83	74.8	16.9	73.6	7.28	89.6	15.7	69.3	12.6	62.8	9.32	43.3	12.9	78.9	16.5	39.1	16.5	83.1	16.1	43.1	9.54					46.1	12.1	62.6	11.6	1			83	174	66.8	318	122	646	294	82.3	26.2	197	81.7	29.8	9.65	57.1	24.8	94.3	35.7	128
84	74.2	16	77.7	9.05	91.7	19.2	72	15.5	64.5	7.7	44.1	12.6	77.2	17.8	37.2	14.5	84.7	12.6	42.5	10.3					45.2	10.7	64.2	10.8	1			84	182	69.6	329	129	662	279	84.4	25.6	210	85.7	31.3	10.2	58.6	24.7	93	34.8	129
85	73.7	13.2	75.5	12.5	92.6	25.2	70.7	18.5	70	12.8	46.9	11.4	70.9	15.6	37.1	12.8	83.9	14.6	39.5	6.82					45.5	10.2	66.4	10.4	1			85	180	66	325	124	641	252	87.4	26.9	206	80.5	32.2	10.7	59.5	25.1	94.5	34.3	131
86	68.8	11.5	71.8	13.6	86	21.6	69.3	21.9	73.2	15.4	47.7	10.8	67.4	15	36.2	12.1	82.4	16.4	42	7.64					46.2	10.1	67.3	13.2	1			86	187	68.7	329	128	647	263	86.8	29.4	194	76.5	31.6	9.93	61.3	27	94.6	34.7	131
87	69.1	9.27	71.6	11.7	89.7	20.1	83.2	29.2	75.1	15.1	47.5	8.16	61.6	15.2	34.1	11.3	80.7	20.8	49.4	15.1					46.4	10.3	65.9	11.3	1			87	192	70.7	340	140	659	285	88.4	31.1	190	82.3	31.5	9.74	61.9	29	91.8	33.5	130
88	70.7	10.9	69.8	12.6	97.5	19.4	83.3	30.7	82.3	19.6	51.5	6.79	59.4	14.6	34.4	9.09	79.9	23.7	51.3	21.4					48.7	11.9	68.3	14.5	1			88	192	72.8	340	142	674	282	89.5	34.1	192	80.8	33.4	11.6	59.8	28.5	86	29.6	126
89	72.3	10.3	68.3	12.9	98.8	20.9	85	30.4	78	20.8	50.6	12.3	63	13.7	31.3	5.44	77.6	23.4	53.2	20.9					48.1	13.3	67.2	15.5	1			89	190	70.7	336	132	674	269	87.1	37.9	190	80.8	33.4	13	57.8	27	82	28.7	122
90	71.3	12.3	68.9	13.6	104	16	91.9	31.6	79.6	20.3	52.9	13.6	64.4	10.7	28.7	4.24	76.6	16.2	56.1	26.6					47.8	13.1	69.5	14.5	1			90	186	70.5	331	132	670	277	84.5	38	178	74.7	33.1	12.7	56.5	25.7	79.2	28.1	118
91	72.3	11.9	67	12	105	17.2	88.3	24.3	78.6	22	56	15.2	65.5	10.9	28.9	5.08	75.7	10.8	53.4	33.1					48.7	14.8	69.9	15	1			91	187	72	334	134	686	296	82.8	36.6	179	77.1	31.4	12.1	55.5	24.5	76.7	26	110
92	69.9	10.2	66.4	6.8	98.5	20.4	87.9	22.1	71	18.8	54	13.4	64.8	9.88	27.7	4.46	75.1	12.2	51.4	32.3					46	12.8	67.7	14.2	1			92	189	70.8	344	135	685	292	79.7	34.9	187	77.8	33.2	13.4	53.3	23.7	73.2	23.4	105
93	68.3	9.48	67	6.87	96.4	15.8	93.4	20	71.2	19.3	53.4	13.8	64.2	10.6	26.7	4.53	76.6	15.6	50.5	31.9					46.9	11.7	68.2	12.3	1			93	185	73.2	347	136	697	303	76.2	34.5	190	77.2	33.8	13.6	50.8	23.2	71.1	23.8	98.4
94	69.5	12.8	69.2	6.41	94.8	13.9	95.8	20.4	67.5	18.1	52.1	14.1	62.7	13.3	26.6	3.74	77.7	17.4	47.9	23.1					46.7	13.1	64.8	11.8	1			94	184	73	352	141	703	320	70.7	30.5	188	73.3	32.6	12.6	49	22.8	70.1	24.4	94
95	69.4	11.9	71.2	5.6	91.5	12.3	98.1	26.5	72.4	18.3	53.9	16	59.8	11.4	25.6	3.33	76.2	15.7	39.5	5.52					45.4	11.7	68.8	12.2	1			95	182	76.3	354	149	708	337	68.6	28.5	182	70.9	31.9	11.9	48.1	22.6	66.2	22.6	91.5
96	68	11	70.8	6.12	89.4	12.9	101	25.4	73.3	18	53.8	17.3	57.1	11.4	25.7	3.28	72.3	15.5	37.3	3.65					45.5	13.1	68.3	14.6	1			96	177	79.1	347	154	708	342	66.3	28.5	180	66.8	32.6	13.7	45.8	23.5	64	22	87.3
97	67.9	8.89	72	6.93	89.1	13.4	97.7	27.8	69	17.2	52.5	15.9	59.1	12.3	25.1	3.19	76.9	17.6	37.5	4.29					43.6	11.3	65	15.2	1			97	171	79.9	341	156	699	348	61.2	25.6	169	63.1	33.7	14.7	42.4	22.7	60.5	22.3	83.9
98	65.5	8.02	71.4	10.8	91.5	10.6	92.4	28.5	69.2	16.5	51.8	15	55.7	12.2	24.5	3.4	72.4	16.9	36.7	5.09					40.3	9.29	64.6	15	1			98	160	78.3	322	155	692	373	57.5	23.5	154	62.7	32.4	13.7	37.8	19.2	57.2	21.6	77.3
99	67.2	9.47	70.4	15.1	97.2	17.5	87	26.1	64.9	9.54	49.3	8.65	55.7	12.3	23.6	3.92	72.3	18	36.2	5.81					39.7	5.55	60.7	9.86	1			99	155	78.2	310	157	671	377	52.9	21.8	147	62.2	31.2	13.9	33.9	16.8	52.2	20.2	71.1
0	67.9	10	75.5	12.6	103	16.9	81.9	21.9	64.7	11.7	48	7.46	53.4	12.3	23	3.76	70	16.7	36	5.7					37.8	6.28	60.8	8.71	1			0	163	63.7	321	122	694	296	54.4	16	154	53.5	33.2	11.6	34.4	12.7	52.2	14.8	71.8
1	67.6	9.11	79.5	10.9	102	14.9	81.8	21.9	71.2	15	50.4	9.81	49.1	8.12	23.6	4.34	62.7	14.7	34.6	5.6					38.7	7.85	63.1	8.79	1			1	154	57.2	296	109	655	260	50.9	14.9	149	55.8	32.1	12	33.1	12	48.4	14.8	68
2	68.3	9.97	81.3	11.3	102	13.4	81.7	17.8	74.5	17.5	53.4	14.9	46.8	8.48	24.8	4.9	61.2	13.9	32.1	5.54					40.6	8.29	66	7.64	1			2	142	53.2	273	103	607	248	47.3	14.3	142	52.4	30	10.2	31.8	10.6	44.5	13	63.5
3	68.9	9.49	80.4	10.9	99.6	12.1	76.6	17.3	74.5	18.9	54.8	16.7	46.8	6.84	24.5	5.02	63.1	13	31.8	4.96					40.1	8.87	65.1	9.48	1			3	134	50.1	255	92.8	577	240	43	13.3	133	49.6	28	9.06	30.1	10.5	40.4	9.98	58.8
4	70.8	4.93	78.8	14.2	111	21.6	73.9	15.1	75.9	22	56.5	19.9	47.2	6.27	24.4	4.86	64.4	10.5	32	2.97					40.7	8.64	65.2	12.5	1			4	128	52.1	236	90.5	518	202	41.9	12.7	124	47.9	27.6	9.11	28.3	9.44	35.8	8.5	56.9
5	73.4	7.04	80.6	14.3	117	30	73.8	15.8	75.9	21.5	58.2	22.6	50.7	6.99	24.8	5.59	66.6	10.6	31.4	3.89					41.3	9.4	65.4	12.5	1			5	118	46.2	206	80	464	184	41.2	11.6	119	45.1	26.7	8.44	26.8	7.67	33.4	7.82	54.8
6	75.9	12.8	79.9	14.6	124	32.8	63.6	15.4	75.2	19.6	57.3	21.5	50.9	6.9	25.2	4.67	66.1	14.5	32.6	4.2					41	7.37	65.1	9.08	1			6	107	40.1	186	66.8	431	176	39.3	9.8	109	37.8	25.7	9.02	26.2	7.74	32.8	7.99	54.1
7	76.7	14	81.6	15.8	128	32.5	58.1	13.7	76.6	16.7	58	18.5	51.3	8.76	26.5	4.78	66	14.5	32.9	4.24					42.6	6.21	67.3	6.26	1			7	93.7	34.8	171	55.9	404	142	37	6.95	102	28.6	24.7	8.37	23.9	7.15	31.3	7.61	51.8
8	76.7	14.5	81.8	17.8	126	30.9	55.3	14.7	78.6	13.8	57.4	13.7	52.1	8	26.8	4.16	64.7	14.8	32.5	3.73					43.2	5.15	71.5	8.02	1			8	90.3	36	164	63.3	369	120	35.5	5.49	101	26.8	24.2	8.37	21.3	5.45	28.4	6.22	48.4
9	79	15.3	84.2	24	116	27	58.8	18.7	77.4	15.9	54.8	15.6	49.4	7.89	27.9	3.49	61.8	11.3	33.3	3.83					43.1	7.98	74.2	13.7	1			9	85.7	32.3	156	61.1	332	128	34.1	4.9	99.1	28	22.9	7.5	19.5	5.99	26.9	5.75	46.4
10	82.8	15.2	88.5	25	117	26.7	64.2	28.2	83.3	16.2	55.2	14.2	50.3	7.93	29.1	4.2	63.9	8.83	33.5	3.56					45	6.46	79.1	15.1	1			10	80.1	22.6	151	48.1	302	103	33.5	4.89	91.9	27.6	21.5	7.94	18.7	6.4	26.5	5.83	45.5
11	84.2	14.6	90.2	21.5	114	21.8	69.5	26	87.2	15.9	52.3	13.3	53.8	8.05	28.5	5.15	66	8.79	34.5	3.2					46.1	6.37	79.9	15.4	1			11	80.8	24	153	49.7	297	107	32.9	4.81	84.4	30.7	20.9	7.39	19	7.01	25.5	5.7	45.2
12	87.5	18.7	87.9	21.8	108	25.6	69.5	25.7	86.6	16.8	51.8	15.7	55	8.06	29.6	6.34	66.3	6.68	36.2	3.75					46.7	7.7	78.3	16.4	1			12	81.7	26.4	155	53.9	286	136	31.7	5.42	82.2	29.7	19.3	6.31	18.7	7.42	24.2	6.09	44.3
13	88.2	21.2	88.1	19.2	117	26.7	67.8	26.3	90	18.4	53	16.1	53.7	8.09	32	5.71	64.4	10.2	35.8	3.02					49	9.52	80.9	14.7	1			13	80.9	25.8	152	53.4	273	138	31.3	4.49	77.7	31.7	18.4	6.58	18.3	6.84	22.7	5.97	42.2
14	87.5	15.4	85.7	13.4	120	22.6	68.2	19.6	94.8	17	53.6	16.3	54.3	8.45	32.3	5.93	64.2	10.4	36.1	4.01					52.7	8.86	82.9	9.6	1			14	81.4	24.3	155	50.1	264	139	32.2	4.46	72.9	30.7	18.1	6.06	18.1	6.34	23.2	7.37	40.7
15	85.9	13.5	78.7	11.1	116	21.3	68.6	19	89.5	22.6	55.3	17.2	52.7	9.63	31.5	6.24	60.8	7.84	34.9	3.92					53.5	9.69	79.5	8.67	1			15	84.4	21.5	156	46.3	256	139	31.8	4.46	67.6	26.8	18.1	6.64	17.1	6.14	22.1	7.46	39.4
16	85.9	11.8	78.5	11.5	116	19.6	67.7	17.8	87.7	24	54.8	16.3	51.6	11.4	30.2	6.36	57.4	6.94	33.8	5.02					53.9	9.73	81.2	11.2	1			16	87	23.7	163	52.9	266	135	32	5.29	64.1	22.5	17	6.33	15.7	5.45	20.3	7.16	36.9
17	89.3	10.4	78	9.57	111	16.8	68.5	18.8	88.5	22.9	53.6	15.9	54.1	12.1	29	5.25	59.7	8.86	33.5	4.67					55.3	9.36	82.1	11.3	1			17	84.4	23	159	50.9	266	122	32.3	5.66	63.3	21.6	16.3	4.9	14.5	3.9	19.6	6.51	35.6
18	93.5	13.8	77.3	13.6	105	15	64.6	22.5	90	23.5	53.4	17.4	55.1	11.9	28.5	4.23	61	10	33.2	5.4					55.6	10.6	80	12.9	1			18	80.9	18.6	153	44.7	246	95	31.8	6.35	61.8	17.7	16.7	3.98	14.4	4.06	19.1	6.24	35
19	101	15.5	78.2	14.8	106	11.8	60.2	25	91.1	23.1	53.5	15.3	54.3	11	29.3	4.42	61.5	10.1	32.7	5.6					54.5	11.1	79.3	14.8	1			19	79.3	18.1	152	43.8	238	86.2	33.2	6.36	58.8	16.7	16.2	3.13	14.9	5.49	19	6.68	35.2
20	105	16.3	82.2	16.3	110	17.9	60.6	22.1	93.4	21.1	53.8	13.2	54.6	9.16	31	5.65	63.3	11	33.3	5.52					53.9	8.84	81.7	14.2	1			20	74.7	18.4	141	40.2	231	79.7	32.6	7.52	56.4	18.7	14.8	2.22	14.3	6.74	17.2	5.66	36.6
21	103	21.2	80.7	17.8	111	20.1	64.6	25.3	93.5	19.6	53.4	11.7	54.3	8.81	33.1	5.08	62.5	14.4	33.6	5.93					55	7.82	82.8	11.7	1			21	70.8	17.2	135	37.8	217	74.4	32.5	7.92	52.7	16	13.4	2.11	13.9	7.07	17.2	5.61	36.7
22	105	25.3	84.1	17.4	113	22.8	66.6	27.5	96	21.1	52.9	11.5	53	9.23	35.8	5.94	59.5	14.9	34.8	5.29					57.9	7.46	83.7	10.6	1			22	69.5	16	133	35.2	217	76.9	33	7.63	51.5	17.4	13.3	3.1	13.4	6.56	16.6	5.11	37.4
23	96	27.2	81.8	17.4	108	27	65	24.1	92.3	23.1	50.5	13.4	53.9	9.25	41.2	7.57	57.7	12.5	35	5.35					57.3	6.17	84.1	10.7	1			23	66	9.98	121	18.3	200	59.3	32.6	5.23	49.1	18.4	13.1	3.53	12.3	6.92	15.5	5.11	37.5
24	94	28.1	82	19.5	106	25.3	63.3	21.1	89.3	21.2	49.8	11.1	55.3	10.5	46.2	10.4	58.8	12.6	34.7	5.19					59.1	6.6	84.7	9.88	1			24	65.2	10.8	120	14.4	188	49.3	33.6	6.22	46.2	16.8	12.2	4.19	10.5	6.61	15	5.32	37.6
25	91.3	25.7	82.8	18.8	105	20	60.2	18	87.6	25.3	48.3	10.5	54.2	8.74	53.3	13.2	54	11.3	33.5	4.33					58.5	6.54	81.9	14.1	1			25	64.5	8.66	118	11.2	179	45.3	33.7	6.35	47	18.4	12.4	4.68	8.16	5.81	14.3	4.51	38
26	84.5	19.6	81.3	16.1	107	18.6	56.4	15.3	90.8	20.1	50.6	10.3	52.4	4.83	60.2	11.9	51.7	9.2	32.7	3.71					59.3	9.7	83.8	13.2	1			26	64.5	8.19	119	10.2	182	39.6	33.6	6.05	46.8	18.4	12.5	5.33	6.05	4.29	15.6	3.84	37.4
27	80.8	19.4	79.1	17.2	103	18.7	57.4	16.9	85.6	15.2	47.2	9.31	53.5	5.66	63.5	13.7	51.9	9.1	31.5	4.09					59.1	10.1	82.8	14.7	1			27	64.6	8.35	122	11.2	186	38.2	33.8	5.53	44.7	15.3	12.1	5.54	5.7	3.64	15.9	3.65	37.4
28	78.6	16.6	75.9	12.2	108	17.6	55.5	16.8	88.5	14.9	47.5	9.75	49.3	6.26	70.4	13.4	47.7	6.28	31.5	4.65					58.5	11.2	81.9	14.4	1			28	62.4	7.71	119	12.5	183	40.2	33.2	4.86	44.6	17.2	11.9	5.52	5.49	3.28	15.9	3.41	37
29	75.7	14.4	74.1	8.51	114	24.1	55.6	20.3	89.4	17.1	46.5	11	46.8	8.01	99.1	57	43.8	6.56	32.3	5.05					58.8	14.7	79.2	12.1	1			29	62.4	5.86	117	12.5	179	48.5	34.4	6.43	43.9	18.7	11.3	4.38	5.53	3.19	16.5	3.01	36.8
30	75.6	15.5	74.7	8.16	114	28.9	56.9	25.3	86.1	19.8	44.4	11.8	50.2	13.5	119	96.5	43.3	6.8	32.8	5.28					59.1	13.9	75.9	11.5	1			30	61.3	5.8	111	10.9	173	47.6	33.9	7.12	42.7	18	10.6	3.79	5.69	3.69	16.7	3	37.4
31	73.3	17.7	75	4.75	113	27	55.2	22.9	84.7	25.9	38.7	12.5	44.7	14.5	127	95.7	39.4	6.25	31.9	5					53.7	12.8	71.4	11.1	1			31	61.1	6.06	109	9.26	167	46.7	32.5	6.54	41.6	16.4	9.78	4.12	5.19	3.82	16.7	2.68	37.2
32	72	19.9	79.9	11.4	117	33.2	55.8	23.1	85.2	28.1	37.2	13.4	45.5	15.6	133	98.8	36.2	6.72	31.4	6.29					53.8	17.5	71.9	13.4	1			32	58.1	6.3	102	10.2	157	48.9	31.6	5.93	39.6	15.1	9.48	4.37	5.1	3.92	15.8	3.5	36.4
33	70.8	21.1	80.1	20.3	119	36.5	59.7	19.9	81.4	28.7	33.8	12.8	47.2	17.4	129	93.5	35.3	6.06	31	6.1					51.5	16.5	72.2	15.8	1			33	55.8	8.88	95.7	14.9	151	49.1	30.5	6.69	40.1	15.7	8.86	3.49	4.94	3.82	15.3	3.67	36.1
34	65.4	16.5	75.7	23.2	112	40.9	60.5	19.8	81.4	24.4	30.8	12.4	43.5	16.1	104	43.7	34.2	6.85	30.2	4.67					48.2	15.9	70.3	15.4	1			34	58	9.56	97.8	15.6	150	49.1	29	6.84	37.5	9.33	8.33	3.31	4.32	3.41	15.8	3.09	35.8
35	64.6	17.9	78.9	25.2	117	51	57.1	23.6	80.4	23.2	28.6	11.5	42.6	16.2	95.4	32.1	32.6	8.11	30.2	5.38					46.7	16.6	70	17.4	1			35	58.4	9.57	98.9	16.8	136	45.7	26.4	4.38	34.4	6.95	7.82	3.31	3.48	3.01	15.4	3.41	36
36	61.8	16.3	77.3	24.9	122	52	52.5	25	76.9	17.6	27.4	9.35	40.7	15.2	89	22.6	31.3	8.99	30.6	5.13					43.9	13.8	68.9	16.3	1			36	55.3	10.3	96.4	18.1	127	42.8	25.8	4.84	32.9	7.32	7.09	2.83	2.66	1.86	15	3.58	37
37	60.4	15.4	73.2	20.1	121	46.2	43.7	25.8	69.1	18.1	24.6	7.5	36	11.9	78.9	12.2	29.4	8.25	30	4.82					38.6	11.1	61	16.1	1			37	54.7	11.7	96.3	19.3	127	45.3	26.3	5.15	31	7.16	6.62	2.41	2.18	1.55	14.7	3.24	37.1
38	59.7	16.4	74.4	19	123	35.3	39.2	27.8	64.1	18.7	21.7	7.52	32.7	12.4	79.9	19.4	28	7.4	30.5	5.17					34.9	12.1	58	17.5	1			38	53.8	13.7	97	23.8	134	47.4	27	5.64	29.1	7.57	6.16	2.01	2.18	1.57	15.2	3.71	38.3
39	57.5	13.3	75.8	19.2	125	33.1	35.1	20.9	60.7	19.7	20	7.57	27.7	10.7	86.6	29.1	26.2	7.6	30.2	5.08					30.6	11.1	55.7	18.5	1			39	53.3	16.1	97.6	28.5	139	45	26.3	5.81	26.6	6.03	5.8	1.87	2.28	1.7	15.1	4.1	37.6
40	51.9	9.78	71.7	16.8	118	26.4	26.6	13.4	54.8	18.5	18.9	7.53	20.3	8.75	99.4	30.5	23.8	7.08	29.5	5.65					28.1	10.4	52.5	16.9	1			40	52.2	15.8	96.5	27.6	132	36	26.7	5.6	26.4	6.56	5.75	1.79	2.3	1.77	14.2	3.83	36.9
41	49	8.62	67	16.5	113	25.2	25.9	14.2	51	20.1	17.2	7.79	18.5	12.4	115	42.6	22.4	7	29	6.48					22.9	10.3	51.7	15.8	1			41	49.9	14.5	91.9	23.3	130	36.3	26.2	6.33	25.7	7.39	5.85	1.78	2.29	1.78	13.7	3.98	35.8
42	44.9	7.9	64.3	15.7	108	25.2	26.6	16.6	47.4	19.5	16.7	7.67	17	12.8	123	47.7	21.9	7.06	27.6	6.07					21.2	9.38	49.2	15.8	1			42	50.1	9.81	90.8	18.9	133	37.2	24.6	7.14	25.7	7.56	5.5	1.63	2.23	1.69	13.7	3.99	33.6
43	40.1	7.11	58.8	15	103	22.7	24.7	16.5	45.2	21.6	15.1	6.94	13.5	12.1	122	44.9	20.8	6.7	26.4	6.24					17.4	7.55	46.3	17.3	1			43	51.7	9.52	92.6	18.7	141	39.1	23.6	8.21	25.7	8.28	5.05	1.53	2.13	1.24	13.2	4.07	32.1
44	36.4	8	53.3	13.7	94.6	22.3	20	14.6	43.3	21	13.7	6.14	10.6	12.5	121	44.9	20.2	6.74	25.1	5.96					14.8	6.42	44.7	18.7	1			44	52.3	10	91.5	17.5	140	35.1	22	8.47	25.3	7.88	4.63	1.51	2.2	1.2	12.7	3.6	30.8
45	34.6	8.08	51.7	11.5	88.5	19.5	18	15.1	40.1	19	11.7	6.29	9.21	12.7	113	47.7	19.7	6.54	23.8	4.37					13	5.94	41	19.9	1			45	48.4	8.07	82.7	13.2	130	27.2	20.5	7.59	25.8	7.59	4.61	1.47	2.04	1.08	12.9	4.22	29.4
46	34.1	8.37	50	9.35	88	17.9	18.2	18.5	37	17.3	10.2	6.23	7.07	8.12	105	42	19.5	7	22.8	4.4					11.4	5.9	39.1	18.8	1			46	43.7	8.3	74.4	11.3	124	31.7	18.4	8.2	25.2	5.5	4.61	1.51	2.38	1.4	13.1	5.58	28
47	31.1	5.78	46.5	9.18	85.3	13	16.3	17.2	31.9	13.9	8.95	4.83	4.66	1.68	107	47.1	18.3	6.79	28.7	18					10.3	5.52	35.2	15.4	1			47	43.5	8.29	74.7	9.64	127	33.1	17	7.85	24.8	4.32	4.33	1.41	2.53	1.66	13	5.95	28.1
48	31.6	4.21	48	9.91	87.4	15	15.9	17.2	29.2	12.2	8.11	4.68	4.41	1.37	110	51.9	17.4	6.99	33.4	29.7					9.21	5.1	33.2	11.6	1			48	41.2	11.2	72.6	17	121	27.4	16.2	7.57	24.8	4.17	3.92	0.726	2.56	1.76	12.5	6.21	27.2
49	30.1	4.36	47.3	8.06	84	15.5	16.6	18	26.6	10.7	7.01	3.68	4.45	1.38	105	50.7	16.7	6.69	33.3	31.4					8.21	3.69	31.5	8.86	1			49	39.7	12.2	72	19	121	26.2	15.3	6.75	24.2	3.43	3.83	0.606	2.88	1.66	12.4	6.06	26.6
50	27.9	4.69	45.7	8.13	86	18.5	15.6	15.3	25	12	5.81	2.53	4.48	1.44	98.3	48	16.2	7.27	35.4	37.4					7.38	3.78	30.7	9.52	1			50	37.1	11.2	68.3	16.6	115	23.7	14	5.66	24	3.84	3.79	0.656	2.86	1.65	12.6	5.31	26.8
51	27.3	5.32	46.5	8.68	86.1	18.7	13.9	8.89	24.4	11.5	5.64	2.31	4.56	1.56	96.8	48.7	15.9	6.96	39.5	43.5					6.65	2.82	30.6	9.79	1			51	35.1	10.3	66.7	16.3	112	28.1	13.7	5.12	23.1	4.29	3.67	0.546	2.87	1.65	12.5	3.9	27.5
52	24.7	5.87	44.2	10.8	78.7	19.6	14	8.64	23.7	12.1	5.25	2.16	4.61	1.87	86.2	43.4	15.7	6.69	37.7	38					6.35	3	29.2	10.2	1			52	33.8	10.1	66.5	15.9	110	25.5	13.2	2.88	22.2	3.46	3.49	0.523	2.67	1.31	11.9	2.97	27.5
53	24.8	6.91	44	9.78	77.5	18	14.3	10.4	22.3	12.8	4.65	2.2	4.56	1.94	79.5	37.3	15.3	6.56	36.7	34.7					5.57	3.25	27.5	10.3	1			53	33.3	9.46	66.6	15	113	25.9	13	2.49	20.4	4.26	3.35	0.628	2.48	1.12	12	3.13	26.2
54	23	7.05	42.5	9.8	69.7	7.44	12	9.46	19.5	9.44	4.44	1.9	4.25	1.89	74.8	32.8	15	6.36	35.7	32.5					5.33	3.16	24.5	7.85	1			54	33.3	10.3	67.8	17.3	118	25.6	12.9	2.57	19.2	4.83	3.29	0.622	2.35	1.07	12.2	2.97	25.6
55	20.7	7.78	39.1	9.04	63.1	9.61	10.3	8.32	15.9	7.44	3.74	1.1	3.91	1.42	68.8	25.1	14	5.55	30.9	26.3					4.36	2.09	22	5.34	1			55	30	9.36	60.8	15.6	109	20.8	13	3.33	17.8	4.39	3.17	0.552	2.24	0.834	12.3	2.77	25.6
56	21.1	7.2	37.1	8.05	61.5	12.3	9.96	8.27	13.9	5.67	3.38	0.667	3.74	1.38	61.6	20.9	13.1	5.35	27.4	22.8					3.75	1.52	21.3	4.91	1			56	25.9	8.55	53.4	16.4	97.6	21.5	14.1	3.56	16.7	3.56	3.34	0.598	2.54	1.08	12.2	3.03	26
57	19.4	5.39	33.7	7.5	61.7	9.89	9.79	7.96	13.9	5.61	3.39	0.736	3.59	1.08	60.2	33	12.9	4.88	22.7	11.9					3.6	1.46	21.7	5.25	1			57	23.9	8.95	49.1	18	95.3	26.9	14.4	4.66	15	3.25	3.26	0.532	2.69	1.49	11.5	3.03	25.1
58	17	3.85	30.4	7.71	59.1	15.6	8.21	4.75	14.4	5.77	3.44	0.934	3.52	0.859	58.9	41.1	13	4.86	20.7	11.1					3.56	1.49	23	5.76	1			58	22.2	8.98	45.1	17.3	93	28.1	14.4	4.66	13.6	3.45	3.15	0.578	2.67	1.57	10.8	2.78	23.4
59	16.9	3.94	27.5	8.89	55.3	16.9	7.94	4.71	14	6	3.48	0.981	3.41	0.745	61.8	60	13	4.21	19.8	11					3.44	1.61	21.8	6.02	1			59	18.6	10.2	38	19.1	84.6	27.2	14.4	3.96	13.1	3.78	3.04	0.629	2.67	1.58	10.6	2.26	23.3
60	15.1	4.42	25.7	10.5	51.6	18.2	7.81	4.6	13.4	5.95	3.42	1.02	3.3	0.486	63.3	73.4	13.3	3.67	18.2	8.29					3.14	1.69	21.3	6.72	1			60	14.3	9.23	29.7	14.2	72.9	23.6	15	3.39	12.2	3.77	3.03	0.584	2.7	1.6	10.6	2.09	23.8
61	12	3.88	23	10.6	47.6	18.2	6.74	3.11	13.1	5.64	3.15	0.973	3.14	0.355	58.2	68.2	12.9	3.22	16.1	4.64					2.88	1.61	20.4	6.8	1			61	10.9	5.36	23.9	9.92	65.1	26.7	14.5	4.12	11.1	3.4	3.01	0.476	2.65	1.53	10.5	2.32	24.3
62	11.4	3.58	17.4	10	39.3	16.2	5.17	1.58	12.9	5.98	2.98	1.06	3.06	0.331	53.1	64.6	12.6	2.88	15.5	3.96					2.66	1.57	20.3	6.82	1			62	9.89	5.05	23	9.56	62.4	30.7	13.7	4.24	9.28	3.41	2.81	0.395	2.11	1.1	10.3	2.86	24.3
63	10.9	3.61	15.8	11.4	37.8	18.1	5.05	1.58	11.9	5.71	2.8	0.891	3	0.301	45.8	51.7	12.1	2.27	15.4	3.89					2.57	1.54	19.8	5.9	1			63	9	5.09	21.6	9.31	54.5	25.6	13.4	3.59	8.51	4.01	2.84	0.344	1.97	0.703	9.76	3.15	23.9
64	9.87	3.04	13.4	10.3	35.3	17.3	4.69	1.3	10.7	5.45	2.66	0.929	2.83	0.479	33.2	17.7	11.3	2.23	15.1	3.2					2.48	1.69	20.3	5.37	1			64	7.75	5.43	18.6	10.1	42.7	19.4	13.3	3.74	8.42	3.98	2.76	0.395	2.11	0.711	9.44	3.18	23.7
65	10.3	3.46	10.7	9.29	30.4	17.9	4.09	1.5	9.3	5.72	2.57	0.974	2.7	0.538	30.6	12	10.4	2.3	15.9	2.47					2.38	2.16	21.7	6.56	1			65	6.27	5.18	15.4	9.35	33.5	19.4	13.4	3.98	7.76	3.14	2.68	0.431	2.15	0.818	8.95	2.96	22.8
66	9.82	2.82	8.91	9.24	26.1	18.1	3.81	1.14	8.79	6.16	2.78	1.01	2.72	0.527	30.8	11.8	9.82	2.03	16.7	2.55					2.35	2.17	22.9	8.58	1			66	4.26	3.67	10.2	6.37	22.2	13.4	13.7	5.13	7.72	2.66	2.65	0.418	2.13	0.94	8.56	2.73	21.6
67	8.5	2.82	6.12	7.64	22.8	18.3	3.64	1.83	8.74	7.07	2.85	0.991	2.81	0.607	28.2	8.99	9.29	1.77	17.1	3.23					2.65	2.55	22.7	9.07	1			67	3.06	2.39	8.43	5.26	15.9	11.6	14	6.27	7.82	2.29	2.66	0.47	2.24	1.02	8.15	2.25	20.5
68	8.04	2.6	3.99	5.2	19.6	15.7	4.54	2.6	8.5	7.06	2.75	0.909	2.78	0.674	24.1	6.91	8.87	1.45	18.2	4.73					3	2.52	22.3	9.18	1			68	2.87	2.09	7.86	4.34	13.2	7.29	14	7.06	7.28	2.17	2.72	0.521	2.47	0.959	7.71	2.51	19.1
69	6.83	2.55	3.3	4.12	17.3	12	5.12	3	8.14	6.1	2.68	0.697	2.92	0.575	22.1	6.71	9.08	1.46	19.3	9.08					2.88	1.67	22	9.09	1			69	2.9	2.07	7.51	4.37	12.5	6.85	13.5	7.24	6.64	1.65	2.68	0.554	2.49	0.871	7.18	2.36	18.4
70	5.72	2.57	3.09	3.81	14.8	11.8	5.91	3.07	8.28	6.02	2.56	0.527	3.12	0.582	20.3	6.64	9.41	1.56	19.5	9.56					3.06	1.52	22.2	10.2	1			70	3	2.13	7.53	4.3	11.7	6.16	12.4	7.47	6.31	1.48	2.61	0.618	2.47	0.681	7.68	2.05	17.9
71	5.99	2.43	2.96	3.23	13.4	11.6	6.7	3.38	9.17	6.55	2.81	1.02	3.17	0.436	19.6	7.08	10.5	2.28	19.5	9.02					3.44	1.24	22.5	11	1			71	3.01	1.92	7.32	4.09	10.8	5.64	12	7.15	6.08	1.89	2.61	0.597	2.54	0.622	8.19	2.53	17.3
72	6.29	2.4	2.3	1.43	15.2	14.2	6.92	3.2	8.84	6.54	3.2	1.85	3.47	0.825	20.2	7.93	10.7	2.96	19.8	8.43					4.09	1.72	23	11.6	1			72	3.16	1.96	6.85	3.93	10.1	5.71	11.1	5.89	5.32	2.29	2.55	0.576	2.57	0.745	9.16	3.03	17.6
73	5.99	1.89	1.92	0.636	16.7	15	6.78	3.21	10.2	7.15	3.37	1.87	3.54	0.816	20	7.41	11.3	3.06	18.5	5.45					4.37	1.95	24.9	14	1			73	3.59	1.83	6.18	2.54	9.82	4.91	10.1	4.41	5.21	2.56	2.43	0.529	2.62	0.918	9.48	3.1	16.9
74	5.89	2.06	1.85	0.545	18.1	13.9	7.14	3.61	10.4	7.09	3.45	1.91	3.41	0.959	19.1	6.28	11.4	3.1	18.9	5.14					4.7	2.14	23.7	13.9	1			74	4.05	1.81	5.82	2.13	8.83	3.04	9.73	4.03	5.22	2.73	2.3	0.439	2.68	1.22	9.98	3.41	16.8
75	5.79	2.43	1.72	0.49	19.1	13.6	7	3.55	9.51	5.72	3.28	1.64	3.29	1.05	18	5.7	11	2.87	20	7.24					4.75	2.27	21	14.3	1			75	4.37	1.89	6.05	2.19	9.03	3.04	9.54	4.2	5.5	2.54	2.4	0.386	2.61	1.33	10.6	3.59	16
76	5.92	2.3	1.59	0.447	17.9	10.1	6.39	2.95	8.64	5.74	2.82	0.942	3.29	1.09	16	6.06	10.8	2.85	20.5	8.93					4.42	2.53	19.2	15.4	1			76	4.8	2.05	6.43	2.69	9.53	2.85	9.45	4.38	5.94	3.05	2.6	0.649	2.6	1.31	11	3.96	15.5
77	6.11	2.48	1.58	0.456	16.7	6.36	6.31	3.03	8.5	6.73	3.09	1.49	3.09	0.868	14.7	6.3	10.6	2.53	20.8	8.87					4.5	2.74	18	14.4	1			77	5.28	2.43	6.2	2.76	9.76	2.83	9.39	4.76	6.02	3.43	2.88	0.896	2.57	1.34	11.2	4.26	15.3
78	6.5	2.84	1.53	0.452	13.7	3.97	6.11	3.09	8.62	6.51	3.24	1.43	3.04	0.75	14.2	6.1	10.1	2.5	20.1	8.38					4.57	2.52	14.3	7.9	1			78	6.34	3.57	6.22	2.53	9.9	2.84	9.25	4.98	6.08	3.56	3.33	1.68	2.46	1.31	10.8	5.08	14.7
79	6.73	2.75	1.53	0.448	13.8	5.69	5.42	2.91	8.33	6.55	3.37	1.31	3.13	0.869	14.6	6.23	10.1	2.62	20	7.59					4.6	2.43	12.7	6.02	1			79	7	4.23	6.4	3.13	10	2.39	9.32	4.55	5.94	3.52	3.51	1.89	2.48	1.38	10.4	5.34	14.4
80	6.63	2.87	1.45	0.301	16	9.65	5.03	2.67	7.72	6.28	3.47	1.25	3.1	0.909	13.6	5	10.3	2.92	20.5	9.98					4.44	2.19	11.5	5.15	1			80	7.66	4.17	6.42	3.16	10.1	1.78	9.67	3.95	5.65	3.39	3.72	1.97	2.42	1.34	9.89	5.36	14.4
81	6.35	2.8	1.42	0.29	17	10	4.31	2.35	6.79	5.35	3.31	1.17	3.04	0.763	12.9	4.51	9.86	2.65	19	10.3					3.86	2.06	9.46	4.14	1			81	8.24	4.16	6.34	3.64	9.93	1.69	9.34	3.41	5.75	3.14	3.81	2.03	2.25	1.13	9.14	5.09	14.4
82	5.92	2.51	1.34	0.274	17	10.8	3.96	2.21	5.47	2.42	2.94	0.791	2.98	0.692	12.2	4.48	9.61	2.38	18.4	10					3.29	1.81	8.64	2.92	1			82	9.25	3.64	6.44	4.1	9.77	1.78	9.79	3.77	5.51	2.59	3.9	2.16	2.28	1.03	8.4	4.49	14.3
83	5.27	2.2	1.24	0.171	15.8	11.3	3.65	1.27	6.9	2.42	3.2	0.721	2.89	0.532	11	3.4	9.16	2.02	17.6	9.14					3.57	1.53	8.78	2.6	1			83	10.4	3.47	6.73	4.14	9.8	2.02	10.9	4.56	5.86	2.69	4.23	1.99	2.51	0.876	8.05	3.49	14.1
84	4.53	2.13	1.26	0.228	14.1	8.08	3.93	1.71	8.27	4.02	3.57	1.05	3.12	0.833	9.84	2.38	9.21	1.82	16.2	3.74					4.07	1.43	9.5	3.22	1			84	10.3	3.45	6.8	4.29	9.74	2.06	11.1	4.65	6.74	2.9	4.28	1.71	2.73	0.713	7.28	2.12	14.5
85	3.88	1.97	1.3	0.311	12.5	6.05	4.19	1.98	9.12	4.13	3.8	1.3	3.41	1.17	9.46	2.7	9.03	1.62	16.2	2.11					4.49	2.15	9.73	3.74	1			85	10.5	3.3	6.55	4.19	9.8	2.06	11.1	4.4	6.9	3.46	4.12	1.4	2.7	0.626	7.17	1.81	14.7
86	3.4	1.85	1.32	0.312	10.3	4.64	4.19	1.91	9.89	4.49	3.87	1.41	3.73	1.17	9.19	2.77	8.94	1.86	16.7	1.82					4.77	2.4	9.66	3.79	1			86	10.6	3.25	6.07	3.66	9.87	2.15	10.9	4.15	7.18	3.67	4.3	1.43	2.58	0.43	7.16	1.77	14.7
87	3.36	1.67	1.34	0.309	10.5	5.06	4.35	1.88	9.94	4.49	4.2	1.39	4.19	1.53	8.47	2.55	8.99	2.21	17.7	2.76					5.21	2.19	9.13	3.71	1			87	10.4	3.46	5.78	3.61	9.89	2.21	10.7	4.01	7.28	3.67	4.44	1.63	2.62	0.604	7.14	1.89	14.5
88	3.15	1.28	1.3	0.248	9.9	4.66	4.18	1.65	9.47	4.18	4.42	1.3	4.69	1.76	7.97	2.39	8.84	2.22	18	3.75					5.13	2.12	8.6	3.65	1			88	9.94	3.27	5.61	3.32	9.58	1.91	9.84	3.25	7.02	3.44	4.16	1.62	2.53	0.789	7.04	1.84	14.9
89	2.96	1.05	1.26	0.217	8.39	3.84	3.72	1.02	10.1	4.94	4.9	1.98	4.76	1.63	7.78	2.08	9.01	1.66	19.4	4.79					4.99	1.85	8.67	3.77	1			89	8.88	3.37	4.94	2.77	9.13	2.02	8.12	2.87	7.14	3.18	3.73	1.59	2.24	0.873	6.66	1.64	14.8
90	2.73	1.04	1.22	0.198	7.78	4.1	5.05	4.21	9.89	4.86	5.16	2.11	4.92	2.01	7.36	1.37	9.39	1.76	21.4	6.02					4.86	1.75	8.42	3.92	1			90	8.85	3.18	4.62	2.08	8.91	2.41	8.17	2.88	7.12	2.64	3.49	1.43	2	0.894	6.47	1.46	14.1
91	2.67	1.05	1.26	0.301	7.25	4.08	6.78	9.58	8.75	5.07	5.06	2.04	4.86	2.09	7.54	1.55	9.67	2.02	23.7	7.47					4.75	2.02	7.77	4.16	1			91	8.38	3.68	4.5	1.67	8.44	2.4	7.96	3.41	6.65	2.87	3.32	1.42	1.89	0.902	6.24	1.28	13.9
92	2.46	1.05	1.28	0.32	6.21	2.64	6.81	10.1	8.03	5.17	4.96	2.02	4.65	2.01	7.69	1.71	9.53	1.96	23.4	7.47					4.63	1.95	7.49	4.09	1			92	7.25	3.03	4.39	1.57	7.77	1.96	7.42	3.8	6.06	3.2	2.96	0.841	1.79	0.815	5.93	1.17	14.3
93	2.41	0.992	1.29	0.325	6.16	2.35	7.75	10.9	7.6	5.13	4.92	1.6	4.56	1.9	7.96	1.84	9.24	2.4	23	7.65					4.88	2.26	7.06	3.96	1			93	6.7	2.88	4.2	1.55	7.23	2.1	7.05	4.4	5.85	3.36	2.58	0.32	1.6	0.499	5.49	0.994	14.8
94	2.34	0.881	1.27	0.301	6.34	2.37	8.51	11.2	7.75	4.96	4.77	1.19	4.68	1.75	8.06	1.96	9.14	2.74	22.1	7.52					5.12	2.52	6.92	3.58	1			94	6.1	2.72	3.77	1.55	6.9	2.2	7	6.46	5.79	3.34	2.35	0.328	1.41	0.424	5.29	0.775	14.7
95	2.33	0.772	1.22	0.293	6.45	2.29	7.44	8.25	8.12	5	5.18	1.44	4.55	1.48	7.86	1.63	9	2.77	19.9	5.72					5.36	2.73	7.19	3.67	1			95	5.8	2.98	3.5	1.53	6.78	2.25	6.74	6.88	5.33	2.36	2.32	0.429	1.39	0.341	5.51	1.17	14.9
96	2.32	0.813	1.2	0.268	6.31	1.9	6.75	6.97	7.94	5.02	5.37	1.6	4.53	1.39	7.75	1.43	8.98	2.88	19.5	6.17					5.27	2.75	6.92	3.52	1			96	5.06	3.31	3.25	1.55	6.75	2.08	6.34	6.75	4.83	1.95	2.36	0.568	1.34	0.251	5.92	2.1	15.3
97	2.37	0.831	1.2	0.21	6.59	2.09	6.34	6.19	7.95	4.82	5.41	1.61	4.4	1.44	7.57	1.26	9.27	2.93	19.7	6.23					5.31	2.57	6.84	3.32	1			97	4.73	2.91	2.93	1.08	7.09	1.88	6.09	6.63	4.82	2.06	2.32	0.553	1.32	0.286	6.5	2.63	15.9
98	2.26	0.736	1.17	0.192	6.22	2.1	4.93	4.26	7.11	3.4	4.98	1.49	4.1	1.38	7.22	0.922	9.24	2.86	18.8	6.12					4.75	2.15	6.71	3.39	1			98	3.59	1.94	2.54	0.737	7.25	1.34	5.9	6.28	5.01	2.08	2.41	0.586	1.36	0.311	6.9	2.88	16.3
99	2.16	0.722	1.18	0.151	5.83	1.9	4.62	3.74	6.81	3.98	4.82	1.16	3.6	1.39	7.42	1.31	9.17	2.6	17.9	6.11					4.22	2.01	6.64	3.7	1			99	3.47	1.87	2.41	0.639	7.99	2.99	6.13	6.39	6.02	2.85	2.63	0.881	1.38	0.363	7.33	3.3	16.5
[truncated: 378 more columns]
